# Supplementary material for: Graphdiyne-modified TiO2 nanofibers with osteoinductive and enhanced photocatalytic antibacterial activities to prevent implant infection
Source: Nat Commun. 2020 Sep 8;11:4465. doi: 10.1038/s41467-020-18267-1 (PMC7479592; doi:10.1038/s41467-020-18267-1)
Supplement: Supplementary file 3 — Source Data [file 41467_2020_18267_MOESM3_ESM.xls]

## Sheet: Figure. 1b
Raman shift	Intensity
98.643	1096.5
101.49	1166.6
104.35	1296.2
107.21	1458.5
110.06	1682.7
112.92	2048.3
115.78	2714.2
118.63	4183.1
121.49	6561.7
124.35	10095
127.2	15061
130.06	21721
132.92	31978
135.77	49649
138.63	78461
141.49	117425
144.34	140502
147.2	113649
150.06	77852
152.91	48364
155.77	31371
158.63	22424
161.48	17192
164.34	13596
167.19	11196
170.05	9570.8
172.91	8174.2
175.76	7246
178.62	6519.8
181.48	5873.3
184.33	5358.2
187.19	5139.6
190.05	5070.8
192.9	5577.4
195.76	6163.5
198.62	6195.8
201.47	5333.3
204.33	4610.1
207.19	4348.7
210.04	4232
212.9	4091.3
215.76	3886.1
218.61	3759.6
221.47	3767.8
224.33	3795.9
227.18	3738.8
230.04	3672.4
232.9	3749.1
235.75	3736.3
238.61	3737.5
241.46	3750
244.32	3762.2
247.18	3756.3
250.03	3704.9
252.89	3630.8
255.75	3595
258.6	3580
261.46	3544.1
264.32	3457.2
267.17	3539.4
270.03	3511.9
272.89	3564.7
275.74	3636.9
278.6	3662.4
281.46	3710.7
284.31	3683
287.17	3666.1
290.03	3685.6
292.88	3722.9
295.74	3742.1
298.6	3783.5
301.45	3855.5
304.31	3899.4
307.17	3913.8
310.02	3933.6
312.88	4020.9
315.73	4045.9
318.59	4088.4
321.45	4142.7
324.3	4187.1
327.16	4206.1
330.02	4218.1
332.87	4178.7
335.73	4167.5
338.59	4181.2
341.44	4227.9
344.3	4302.7
347.16	4273
350.01	4438.4
352.87	4540.8
355.73	4659.5
358.58	4824.2
361.44	4969.8
364.3	5181.5
367.15	5357.1
370.01	5538.1
372.87	5815.8
375.72	6266
378.58	6915
381.44	7761.7
384.29	8720.7
387.15	9923.8
390	11259
392.86	12495
395.72	13355
398.57	13393
401.43	12489
404.29	11158
407.14	9751.3
410	8515.1
412.86	7616.3
415.71	7153.7
418.57	6701.6
421.43	6382.1
424.28	6235.7
427.14	6226.2
430	6247.6
432.85	6247.2
435.71	6239.9
438.57	6289.7
441.42	6327.8
444.28	6282
447.14	6188
449.99	6187.5
452.85	6152.8
455.7	5983.2
458.56	5775.1
461.42	5580.1
464.27	5279.1
467.13	5202.2
469.99	5145.1
472.84	5057.5
475.7	5025.1
478.56	5048.5
481.41	5008.4
484.27	5129.7
487.13	5274
489.98	5488.5
492.84	5756.2
495.7	6093
498.55	6556.5
501.41	7211
504.27	8302.9
507.12	9648.5
509.98	11060
512.84	12217
515.69	12800
518.55	12704
521.41	12058
524.26	11106
527.12	9983.9
529.98	8967.5
532.83	8262.1
535.69	7835.5
538.54	7225.2
541.4	6894.4
544.26	6628.9
547.11	6401.9
549.97	6228.8
552.83	6113.5
555.68	5994
558.54	5858.5
561.4	5896.1
564.25	5926.8
567.11	5948
569.97	5990.8
572.82	6002.1
575.68	6020.4
578.54	6207.2
581.39	6447
584.25	6533.6
587.11	6625.9
589.96	6969.5
592.82	7217.2
595.68	7580.1
598.53	7990.3
601.39	8344
604.25	8716.9
607.1	9125.5
609.96	9514.3
612.81	10180
615.67	10715
618.53	11623
621.38	12647
624.24	13993
627.1	15872
629.95	18072
632.81	20303
635.67	22681
638.52	23563
641.38	23068
644.24	21375
647.09	18817
649.95	16166
652.81	14057
655.66	12438
658.52	11049
661.38	9867.8
664.23	9012.5
667.09	8467.4
669.95	7849.5
672.8	7240.5
675.66	6946
678.51	6642.3
681.37	6345.4
684.23	6065
687.08	5798
689.94	5604
692.8	5611
695.65	5426
698.51	5224.5
701.37	5144.1
704.22	5090.4
707.08	4950
709.94	4811.9
712.79	4752.4
715.65	4620.1
718.51	4566.9
721.36	4480.9
724.22	4398.9
727.08	4359
729.93	4301.7
732.79	4227.4
735.65	4085.3
738.5	4196.8
741.36	4187.4
744.22	4088
747.07	4032.9
749.93	4034.6
752.78	3934.7
755.64	3991
758.5	4053.3
761.35	4065.6
764.21	4054.5
767.07	4033.4
769.92	4016.2
772.78	4028.6
775.64	3994.4
778.49	3996.9
781.35	4106.8
784.21	4143.1
787.06	4169.6
789.92	4198
792.78	4162.7
795.63	4147.7
798.49	4190.2
801.35	4213.4
804.2	4207.5
807.06	4133
809.92	4069.9
812.77	4071.7
815.63	4072.7
818.49	3995.3
821.34	4034
824.2	4090.1
827.05	4101.2
829.91	4025.2
832.77	3964.1
835.62	3993.3
838.48	4030.6
841.34	4006.2
844.19	3924.5
847.05	3923.6
849.91	3955.9
852.76	3948.9
855.62	3922.4
858.48	3930.3
861.33	3955.4
864.19	3882.9
867.05	3935.4
869.9	3919.7
872.76	3883.2
875.62	3811.5
878.47	3775.3
881.33	3779.9
884.19	3739.2
887.04	3771.4
889.9	3899.9
892.75	3845.3
895.61	3839.1
898.47	3785.7
901.32	3751.5
904.18	3772.8
907.04	3781.1
909.89	3785.3
912.75	3834.2
915.61	3809.1
918.46	3854.1
921.32	3830.2
924.18	3790.8
927.03	3794.4
929.89	3786.9
932.75	3702
935.6	3782.4
938.46	3752.2
941.32	3791.8
944.17	3853.3
947.03	3806.7
949.89	3785.6
952.74	3821.8
955.6	3795
958.46	3739.9
961.31	3735.7
964.17	3771
967.02	3855.5
969.88	3823.8
972.74	3767.2
975.59	3766.4
978.45	3791
981.31	3777.5
984.16	3774.6
987.02	3885.3
989.88	3807.8
992.73	3874
995.59	3923.2
998.45	3894.8
1001.3	3890.8
1004.1	3949.1
1007	3973.4
1009.8	3931.3
1012.7	4003
1015.5	3937.5
1018.4	3937.2
1021.3	3916.7
1024.1	3878.3
1027	3914
1029.8	3963.8
1032.7	3944.8
1035.5	3971.9
1038.4	4023.3
1041.3	3964.4
1044.1	4018.1
1047	4111.9
1049.8	4062.4
1052.7	4011.8
1055.5	4040.4
1058.4	4069.6
1061.2	4033.1
1064.1	4022.8
1067	4098.7
1069.8	4158
1072.7	4124.8
1075.5	4103.1
1078.4	4086.6
1081.2	4140.8
1084.1	4213.2
1087	4216.8
1089.8	4186.4
1092.7	4190.4
1095.5	4214.6
1098.4	4257.2
1101.2	4297.4
1104.1	4259
1107	4248.3
1109.8	4282.2
1112.7	4298.7
1115.5	4315.1
1118.4	4377.4
1121.2	4369.1
1124.1	4423.4
1126.9	4427.7
1129.8	4430.7
1132.7	4445.4
1135.5	4418.7
1138.4	4459.1
1141.2	4446.5
1144.1	4406.1
1146.9	4469.3
1149.8	4494.2
1152.7	4479.6
1155.5	4532.9
1158.4	4663.4
1161.2	4588.6
1164.1	4560.3
1166.9	4610.2
1169.8	4637
1172.7	4655.8
1175.5	4685.9
1178.4	4687.5
1181.2	4701.8
1184.1	4764.5
1186.9	4754.5
1189.8	4774.7
1192.6	4743.4
1195.5	4799.3
1198.4	4786.1
1201.2	4885.5
1204.1	4994.9
1206.9	4996.8
1209.8	4958.6
1212.6	4924
1215.5	5021.4
1218.4	5119.7
1221.2	5079
1224.1	4991.7
1226.9	5198.7
1229.8	5199.7
1232.6	5183.9
1235.5	5254.6
1238.4	5269.6
1241.2	5260.7
1244.1	5340.9
1246.9	5352.3
1249.8	5471.2
1252.6	5489.9
1255.5	5539
1258.3	5553.7
1261.2	5643.2
1264.1	5606.5
1266.9	5648.4
1269.8	5685.6
1272.6	5704.1
1275.5	5719.2
1278.3	5737.5
1281.2	5838.3
1284.1	5844.2
1286.9	5906.5
1289.8	5959.1
1292.6	5892.5
1295.5	5945.4
1298.3	6016.6
1301.2	6046.6
1304.1	6100.8
1306.9	6165.9
1309.8	6219.7
1312.6	6215.7
1315.5	6174.3
1318.3	6237.5
1321.2	6292.7
1324	6311.9
1326.9	6357.6
1329.8	6436.1
1332.6	6412.2
1335.5	6403.4
1338.3	6492.4
1341.2	6593.9
1344	6686.5
1346.9	6682.2
1349.8	6683.3
1352.6	6767.4
1355.5	6762.4
1358.3	6729.6
1361.2	6798.8
1364	6775.6
1366.9	6779.5
1369.8	6828.2
1372.6	6819.5
1375.5	6859.8
1378.3	6873.6
1381.2	6970.7
1384	6919.8
1386.9	6898
1389.7	6904.7
1392.6	6888.4
1395.5	6950.5
1398.3	6939.2
1401.2	6957.8
1404	6988.9
1406.9	6984.8
1409.7	7002.6
1412.6	6910.6
1415.5	6915.7
1418.3	6755.6
1421.2	6849.9
1424	6871.9
1426.9	6930.1
1429.7	6891.3
1432.6	6825.6
1435.5	6928.5
1438.3	7016
1441.2	6950.9
1444	6972.3
1446.9	6932.7
1449.7	6945
1452.6	6877.2
1455.4	6769.6
1458.3	6807.5
1461.2	6743.8
1464	6863.2
1466.9	6799
1469.7	6828.8
1472.6	6789.3
1475.4	6837.9
1478.3	6870.8
1481.2	6839.5
1484	6897.4
1486.9	7009.2
1489.7	6980.5
1492.6	6838.8
1495.4	6890.8
1498.3	6936.3
1501.2	6989.7
1504	7063
1506.9	6930.6
1509.7	7023.6
1512.6	7146.2
1515.4	7202.5
1518.3	7152.8
1521.1	7279.7
1524	7353.2
1526.9	7305.7
1529.7	7262.3
1532.6	7306
1535.4	7385
1538.3	7441.6
1541.1	7526.5
1544	7628.5
1546.9	7676.7
1549.7	7767.1
1552.6	7673.3
1555.4	7883.4
1558.3	7910.6
1561.1	7969
1564	8037
1566.9	8180.3
1569.7	8263.6
1572.6	8236.3
1575.4	8324.9
1578.3	8439
1581.1	8444.5
1584	8452.4
1586.8	8556.5
1589.7	8620
1592.6	8747.1
1595.4	8807.2
1598.3	8775.2
1601.1	8788.5
1604	8752.8
1606.8	8809.5
1609.7	8851.2
1612.6	8787.8
1615.4	8786.5
1618.3	8698.7
1621.1	8708.5
1624	8588.6
1626.8	8695.8
1629.7	8461.5
1632.6	8422.3
1635.4	8369.9
1638.3	8345.1
1641.1	8179.8
1644	8136.4
1646.8	8121.3
1649.7	7989.8
1652.5	7932.9
1655.4	7948.5
1658.3	7818.7
1661.1	7767
1664	7779.2
1666.8	7715.2
1669.7	7701.9
1672.5	7722.1
1675.4	7629.8
1678.3	7567.2
1681.1	7646.6
1684	7674
1686.8	7679.7
1689.7	7631.3
1692.5	7649.6
1695.4	7591.5
1698.3	7627
1701.1	7696.5
1704	7773.3
1706.8	7650.3
1709.7	7779
1712.5	7669.7
1715.4	7883.3
1718.2	7646.5
1721.1	7634
1724	7753.6
1726.8	7810.1
1729.7	7724.7
1732.5	7699.7
1735.4	7697.1
1738.2	7653.9
1741.1	7746.6
1744	7721.6
1746.8	7674.1
1749.7	7714.5
1752.5	7800.1
1755.4	7766.6
1758.2	7786.9
1761.1	7835.1
1764	7842.1
1766.8	7817.1
1769.7	7864.6
1772.5	7904.4
1775.4	7846.7
1778.2	7940.2
1781.1	7903.1
1783.9	7726.4
1786.8	7808.3
1789.7	7891.3
1792.5	7919.3
1795.4	7926.8
1798.2	7911.1
1801.1	7959.4
1803.9	7945.1
1806.8	7989.1
1809.7	8050.9
1812.5	7998.3
1815.4	7961.6
1818.2	8010.2
1821.1	8043.2
1823.9	7960.1
1826.8	7944.5
1829.7	8091
1832.5	8038.5
1835.4	8064.5
1838.2	8116.2
1841.1	8063.8
1843.9	8167.2
1846.8	8157.4
1849.6	8153.3
1852.5	8159.3
1855.4	8312.1
1858.2	8256.9
1861.1	8302.3
1863.9	8309.6
1866.8	8222.5
1869.6	8307.1
1872.5	8332.5
1875.4	8301
1878.2	8298.4
1881.1	8427.7
1883.9	8279
1886.8	8480.2
1889.6	8450.8
1892.5	8449.3
1895.4	8539.3
1898.2	8487.4
1901.1	8566.9
1903.9	8474.2
1906.8	8601
1909.6	8502
1912.5	8628
	0.84881
	0.85187
	0.86306
	0.85416
	0.86945
	0.87056
	0.87201
	0.87412
	0.88583
	0.88088
	0.89059
	0.87814
	0.87692
	0.88624
	0.88816
	0.89108
	0.89246
	0.89408
	0.9068

## Sheet: TG-Rhodamine-Figure. 1c
	0min	15min	30min	45min	60min
450	0.019	0.013	0.003	0.001	0.01
451	0.019	0.013	0.003	0.001	0.01
452	0.019	0.014	0.003	0.001	0.01
453	0.019	0.014	0.003	0.001	0.01
454	0.02	0.014	0.004	0.001	0.01
455	0.02	0.014	0.004	0.002	0.01
456	0.021	0.015	0.004	0.002	0.01
457	0.021	0.015	0.004	0.002	0.01
458	0.022	0.015	0.004	0.002	0.01
459	0.022	0.016	0.005	0.002	0.011
460	0.023	0.016	0.005	0.002	0.011
461	0.023	0.016	0.005	0.002	0.011
462	0.023	0.017	0.005	0.003	0.011
463	0.024	0.017	0.005	0.003	0.011
464	0.025	0.018	0.006	0.003	0.011
465	0.025	0.018	0.006	0.003	0.011
466	0.026	0.018	0.006	0.003	0.011
467	0.026	0.019	0.006	0.003	0.011
468	0.027	0.019	0.006	0.003	0.011
469	0.028	0.019	0.006	0.003	0.011
470	0.029	0.02	0.007	0.004	0.011
471	0.03	0.021	0.007	0.004	0.011
472	0.03	0.021	0.007	0.004	0.011
473	0.031	0.022	0.008	0.004	0.011
474	0.032	0.022	0.008	0.004	0.011
475	0.033	0.023	0.008	0.005	0.011
476	0.035	0.024	0.009	0.005	0.011
477	0.036	0.024	0.009	0.005	0.011
478	0.037	0.025	0.01	0.005	0.012
479	0.037	0.026	0.01	0.006	0.012
480	0.039	0.027	0.01	0.006	0.012
481	0.04	0.028	0.011	0.006	0.012
482	0.041	0.028	0.011	0.007	0.013
483	0.042	0.029	0.012	0.007	0.013
484	0.044	0.03	0.012	0.007	0.013
485	0.045	0.031	0.013	0.008	0.013
486	0.046	0.032	0.013	0.008	0.013
487	0.048	0.033	0.014	0.008	0.013
488	0.049	0.034	0.014	0.009	0.013
489	0.051	0.035	0.015	0.009	0.013
490	0.053	0.036	0.015	0.009	0.014
491	0.055	0.037	0.015	0.009	0.014
492	0.057	0.038	0.016	0.01	0.014
493	0.059	0.039	0.017	0.01	0.014
494	0.062	0.041	0.017	0.01	0.014
495	0.065	0.042	0.018	0.011	0.014
496	0.067	0.044	0.019	0.011	0.015
497	0.071	0.045	0.019	0.012	0.015
498	0.074	0.047	0.02	0.012	0.015
499	0.078	0.049	0.021	0.013	0.015
500	0.081	0.051	0.022	0.013	0.016
501	0.085	0.052	0.022	0.014	0.016
502	0.089	0.054	0.023	0.014	0.016
503	0.094	0.056	0.024	0.015	0.016
504	0.098	0.058	0.025	0.015	0.017
505	0.102	0.06	0.026	0.016	0.017
506	0.107	0.061	0.026	0.016	0.017
507	0.111	0.064	0.027	0.017	0.017
508	0.115	0.065	0.028	0.017	0.017
509	0.12	0.067	0.028	0.017	0.018
510	0.123	0.069	0.029	0.018	0.018
511	0.127	0.071	0.03	0.018	0.018
512	0.131	0.072	0.03	0.018	0.018
513	0.134	0.074	0.031	0.019	0.018
514	0.137	0.075	0.032	0.019	0.018
515	0.14	0.077	0.032	0.02	0.018
516	0.142	0.078	0.033	0.02	0.019
517	0.144	0.079	0.034	0.02	0.019
518	0.146	0.081	0.034	0.021	0.019
519	0.147	0.082	0.035	0.021	0.019
520	0.149	0.083	0.035	0.021	0.019
521	0.151	0.084	0.036	0.022	0.019
522	0.153	0.085	0.037	0.022	0.019
523	0.154	0.087	0.037	0.023	0.019
524	0.156	0.088	0.038	0.023	0.02
525	0.158	0.09	0.038	0.023	0.02
526	0.161	0.091	0.039	0.024	0.02
527	0.165	0.094	0.04	0.024	0.02
528	0.169	0.095	0.04	0.024	0.02
529	0.173	0.098	0.041	0.025	0.02
530	0.178	0.1	0.042	0.025	0.02
531	0.184	0.102	0.043	0.026	0.02
532	0.19	0.105	0.043	0.026	0.02
533	0.197	0.108	0.044	0.026	0.021
534	0.205	0.111	0.045	0.027	0.02
535	0.214	0.114	0.046	0.027	0.02
536	0.223	0.117	0.047	0.028	0.021
537	0.233	0.12	0.048	0.028	0.021
538	0.244	0.123	0.048	0.028	0.02
539	0.255	0.126	0.049	0.029	0.02
540	0.266	0.13	0.05	0.029	0.02
541	0.278	0.133	0.05	0.029	0.02
542	0.29	0.136	0.051	0.03	0.02
543	0.302	0.14	0.052	0.03	0.02
544	0.314	0.143	0.052	0.03	0.02
545	0.326	0.145	0.053	0.03	0.02
546	0.337	0.148	0.053	0.03	0.02
547	0.348	0.15	0.053	0.03	0.02
548	0.357	0.151	0.053	0.03	0.02
549	0.366	0.153	0.053	0.03	0.02
550	0.373	0.154	0.053	0.03	0.019
551	0.379	0.154	0.052	0.03	0.019
552	0.383	0.154	0.052	0.029	0.019
553	0.385	0.153	0.051	0.029	0.019
554	0.386	0.152	0.05	0.029	0.019
555	0.383	0.15	0.049	0.028	0.018
556	0.379	0.147	0.048	0.027	0.018
557	0.372	0.144	0.047	0.027	0.018
558	0.363	0.139	0.045	0.026	0.017
559	0.353	0.135	0.043	0.025	0.017
560	0.341	0.13	0.041	0.024	0.016
561	0.327	0.124	0.039	0.023	0.016
562	0.311	0.118	0.037	0.022	0.015
563	0.295	0.112	0.035	0.02	0.015
564	0.277	0.106	0.033	0.019	0.014
565	0.259	0.099	0.031	0.018	0.014
566	0.241	0.093	0.029	0.017	0.014
567	0.223	0.087	0.027	0.016	0.013
568	0.206	0.08	0.025	0.015	0.012
569	0.189	0.074	0.023	0.014	0.012
570	0.172	0.068	0.021	0.013	0.012
571	0.156	0.063	0.019	0.012	0.011
572	0.141	0.057	0.017	0.011	0.011
573	0.127	0.052	0.015	0.01	0.011
574	0.114	0.048	0.014	0.01	0.01
575	0.102	0.043	0.012	0.009	0.01
576	0.091	0.039	0.011	0.008	0.01
577	0.082	0.036	0.01	0.007	0.009
578	0.073	0.033	0.009	0.007	0.009
579	0.065	0.03	0.008	0.007	0.009
580	0.058	0.027	0.007	0.006	0.009
581	0.052	0.025	0.006	0.006	0.009
582	0.046	0.023	0.005	0.005	0.008
583	0.041	0.021	0.005	0.005	0.008
584	0.037	0.019	0.004	0.005	0.008
585	0.034	0.018	0.004	0.005	0.008
586	0.031	0.016	0.003	0.004	0.008
587	0.028	0.015	0.003	0.004	0.008
588	0.026	0.014	0.002	0.004	0.008
589	0.024	0.013	0.002	0.004	0.007
590	0.022	0.013	0.001	0.003	0.007
591	0.021	0.012	0.001	0.003	0.007
592	0.02	0.011	0.001	0.003	0.007
593	0.019	0.011	0.001	0.003	0.007
594	0.018	0.01	0.001	0.003	0.007
595	0.017	0.01	0.001	0.003	0.007
596	0.015	0.009	0	0.003	0.007
597	0.015	0.009	0	0.003	0.007
598	0.014	0.009	0	0.003	0.006
599	0.014	0.008	0	0.003	0.006
600	0.013	0.008	-0.001	0.002	0.006
601	0.013	0.008	-0.001	0.002	0.006
602	0.013	0.007	-0.001	0.002	0.006
603	0.013	0.007	-0.001	0.002	0.006
604	0.012	0.007	-0.001	0.002	0.006
605	0.012	0.007	-0.001	0.002	0.006
606	0.012	0.007	-0.001	0.002	0.006
607	0.012	0.007	-0.001	0.002	0.006
608	0.012	0.007	-0.001	0.002	0.006
609	0.012	0.007	-0.001	0.002	0.006
610	0.012	0.007	-0.001	0.002	0.006
611	0.012	0.007	-0.002	0.002	0.006
612	0.012	0.007	-0.002	0.002	0.006
613	0.012	0.007	-0.002	0.002	0.006
614	0.012	0.006	-0.002	0.002	0.006
615	0.012	0.006	-0.002	0.002	0.006
616	0.012	0.006	-0.002	0.002	0.006
617	0.012	0.006	-0.002	0.002	0.006
618	0.012	0.006	-0.002	0.002	0.006
619	0.012	0.006	-0.002	0.002	0.006
620	0.012	0.006	-0.002	0.002	0.006
621	0.012	0.006	-0.002	0.002	0.006
622	0.012	0.006	-0.002	0.002	0.006
623	0.012	0.007	-0.001	0.002	0.006
624	0.012	0.007	-0.001	0.003	0.006
625	0.012	0.007	-0.001	0.003	0.006
626	0.013	0.007	-0.001	0.003	0.006
627	0.013	0.007	-0.001	0.003	0.006
628	0.013	0.007	-0.001	0.003	0.007
629	0.013	0.007	-0.001	0.003	0.007
630	0.013	0.007	-0.001	0.003	0.007
631	0.013	0.007	-0.001	0.003	0.007
632	0.013	0.007	-0.001	0.003	0.007
633	0.013	0.007	-0.001	0.003	0.006
634	0.013	0.007	-0.001	0.004	0.007
635	0.013	0.007	0	0.004	0.007
636	0.013	0.007	0	0.004	0.007
637	0.013	0.007	0	0.004	0.007
638	0.013	0.007	0	0.004	0.007
639	0.013	0.008	0	0.004	0.007
640	0.013	0.008	0	0.004	0.008
641	0.013	0.008	0	0.004	0.008
642	0.014	0.008	0	0.005	0.008
643	0.014	0.008	0.001	0.005	0.008
644	0.014	0.009	0.001	0.005	0.008
645	0.014	0.009	0.001	0.005	0.008
646	0.014	0.009	0.001	0.005	0.008
647	0.014	0.009	0.001	0.005	0.008
648	0.015	0.009	0.001	0.006	0.009
649	0.015	0.009	0.002	0.006	0.009
650	0.015	0.009	0.002	0.006	0.009

## Sheet: TiO2-Rhodamine-Figure. 1c
	0min	15min	30min	45min	60min
450	0.012	0.005	0.004	0.005	-0.003
451	0.012	0.005	0.004	0.005	-0.003
452	0.013	0.005	0.005	0.006	-0.003
453	0.013	0.006	0.005	0.006	-0.002
454	0.014	0.006	0.005	0.006	-0.002
455	0.014	0.006	0.005	0.006	-0.002
456	0.014	0.007	0.006	0.006	-0.002
457	0.015	0.007	0.006	0.007	-0.002
458	0.015	0.008	0.006	0.007	-0.002
459	0.016	0.008	0.007	0.007	-0.001
460	0.016	0.008	0.007	0.007	-0.001
461	0.017	0.009	0.007	0.007	-0.001
462	0.017	0.009	0.007	0.008	-0.001
463	0.018	0.009	0.008	0.008	-0.001
464	0.019	0.01	0.008	0.008	-0.001
465	0.019	0.01	0.008	0.008	-0.001
466	0.02	0.011	0.009	0.008	0
467	0.021	0.012	0.009	0.008	0
468	0.022	0.012	0.009	0.008	0
469	0.022	0.013	0.01	0.009	0
470	0.023	0.013	0.01	0.009	0
471	0.024	0.014	0.011	0.009	0.001
472	0.025	0.015	0.011	0.01	0.001
473	0.026	0.015	0.011	0.01	0.001
474	0.027	0.016	0.012	0.011	0.001
475	0.028	0.017	0.012	0.011	0.001
476	0.029	0.018	0.013	0.011	0.002
477	0.03	0.018	0.013	0.012	0.002
478	0.031	0.019	0.014	0.012	0.002
479	0.033	0.02	0.015	0.012	0.003
480	0.034	0.021	0.015	0.013	0.003
481	0.035	0.022	0.016	0.014	0.004
482	0.036	0.023	0.017	0.014	0.004
483	0.038	0.024	0.018	0.014	0.004
484	0.039	0.025	0.018	0.015	0.005
485	0.04	0.026	0.019	0.015	0.005
486	0.042	0.027	0.02	0.016	0.005
487	0.043	0.029	0.021	0.017	0.006
488	0.045	0.03	0.021	0.017	0.006
489	0.047	0.031	0.022	0.018	0.006
490	0.049	0.032	0.023	0.018	0.007
491	0.051	0.034	0.024	0.019	0.007
492	0.053	0.035	0.025	0.019	0.007
493	0.055	0.037	0.026	0.02	0.008
494	0.058	0.038	0.027	0.02	0.008
495	0.061	0.04	0.028	0.021	0.009
496	0.064	0.042	0.029	0.022	0.009
497	0.067	0.044	0.03	0.022	0.009
498	0.07	0.046	0.031	0.023	0.01
499	0.074	0.049	0.033	0.024	0.01
500	0.078	0.051	0.034	0.025	0.011
501	0.082	0.053	0.035	0.026	0.011
502	0.086	0.056	0.037	0.027	0.012
503	0.091	0.058	0.038	0.028	0.012
504	0.095	0.061	0.04	0.028	0.013
505	0.1	0.063	0.041	0.029	0.013
506	0.104	0.066	0.042	0.03	0.014
507	0.109	0.069	0.044	0.031	0.014
508	0.113	0.071	0.045	0.031	0.015
509	0.118	0.073	0.046	0.032	0.015
510	0.122	0.076	0.048	0.033	0.016
511	0.126	0.078	0.049	0.034	0.016
512	0.129	0.08	0.05	0.034	0.016
513	0.132	0.082	0.051	0.035	0.016
514	0.135	0.084	0.052	0.036	0.017
515	0.138	0.086	0.054	0.037	0.017
516	0.141	0.088	0.055	0.037	0.018
517	0.143	0.089	0.056	0.038	0.018
518	0.145	0.091	0.057	0.038	0.019
519	0.146	0.092	0.058	0.039	0.019
520	0.149	0.093	0.059	0.04	0.019
521	0.15	0.095	0.06	0.04	0.019
522	0.152	0.097	0.061	0.041	0.02
523	0.154	0.098	0.062	0.042	0.02
524	0.156	0.1	0.063	0.043	0.02
525	0.158	0.102	0.064	0.043	0.021
526	0.161	0.104	0.066	0.044	0.022
527	0.165	0.106	0.067	0.045	0.022
528	0.168	0.109	0.069	0.046	0.023
529	0.173	0.112	0.07	0.047	0.023
530	0.178	0.115	0.072	0.048	0.023
531	0.184	0.118	0.074	0.049	0.024
532	0.191	0.122	0.075	0.049	0.024
533	0.198	0.126	0.077	0.05	0.024
534	0.207	0.13	0.079	0.051	0.025
535	0.216	0.135	0.081	0.052	0.025
536	0.226	0.14	0.084	0.053	0.026
537	0.236	0.144	0.086	0.054	0.026
538	0.247	0.15	0.088	0.055	0.026
539	0.258	0.155	0.09	0.056	0.026
540	0.27	0.16	0.092	0.057	0.027
541	0.282	0.166	0.094	0.057	0.027
542	0.294	0.171	0.096	0.058	0.027
543	0.307	0.176	0.098	0.059	0.027
544	0.319	0.181	0.099	0.059	0.027
545	0.331	0.186	0.101	0.06	0.027
546	0.343	0.191	0.102	0.06	0.027
547	0.354	0.195	0.103	0.06	0.027
548	0.363	0.198	0.104	0.06	0.027
549	0.373	0.201	0.105	0.06	0.027
550	0.38	0.204	0.105	0.06	0.026
551	0.386	0.205	0.105	0.06	0.026
552	0.391	0.206	0.104	0.059	0.025
553	0.393	0.206	0.103	0.058	0.025
554	0.393	0.205	0.102	0.058	0.025
555	0.391	0.202	0.1	0.056	0.024
556	0.387	0.199	0.098	0.055	0.023
557	0.38	0.195	0.095	0.053	0.022
558	0.371	0.189	0.092	0.052	0.021
559	0.36	0.183	0.089	0.05	0.02
560	0.347	0.176	0.085	0.048	0.019
561	0.333	0.168	0.081	0.046	0.018
562	0.317	0.16	0.077	0.044	0.017
563	0.3	0.151	0.073	0.041	0.016
564	0.281	0.142	0.068	0.039	0.014
565	0.262	0.132	0.064	0.036	0.013
566	0.244	0.123	0.059	0.034	0.012
567	0.226	0.114	0.055	0.032	0.011
568	0.208	0.104	0.051	0.03	0.01
569	0.19	0.096	0.047	0.028	0.009
570	0.173	0.087	0.042	0.026	0.008
571	0.157	0.079	0.039	0.024	0.007
572	0.141	0.071	0.035	0.022	0.006
573	0.126	0.063	0.031	0.02	0.005
574	0.113	0.057	0.028	0.019	0.004
575	0.101	0.051	0.025	0.017	0.003
576	0.09	0.045	0.022	0.016	0.003
577	0.08	0.04	0.02	0.014	0.002
578	0.071	0.035	0.018	0.013	0.002
579	0.062	0.031	0.016	0.012	0.001
580	0.055	0.027	0.014	0.011	0.001
581	0.049	0.024	0.012	0.01	0
582	0.043	0.021	0.011	0.01	0
583	0.039	0.018	0.01	0.009	-0.001
584	0.034	0.016	0.009	0.008	-0.001
585	0.031	0.014	0.008	0.008	-0.001
586	0.028	0.012	0.007	0.007	-0.002
587	0.025	0.01	0.006	0.007	-0.002
588	0.022	0.009	0.005	0.007	-0.002
589	0.02	0.008	0.005	0.006	-0.002
590	0.019	0.007	0.004	0.006	-0.003
591	0.017	0.006	0.003	0.006	-0.003
592	0.016	0.005	0.003	0.005	-0.003
593	0.015	0.005	0.003	0.005	-0.003
594	0.014	0.004	0.002	0.005	-0.003
595	0.014	0.004	0.002	0.005	-0.003
596	0.012	0.003	0.001	0.005	-0.003
597	0.011	0.003	0.001	0.005	-0.003
598	0.011	0.002	0.001	0.004	-0.004
599	0.01	0.002	0	0.004	-0.004
600	0.01	0.002	0	0.004	-0.004
601	0.01	0.001	0	0.004	-0.004
602	0.01	0.001	0	0.004	-0.004
603	0.009	0.001	0	0.004	-0.004
604	0.009	0	0	0.003	-0.004
605	0.009	0	0	0.003	-0.004
606	0.009	0	0	0.004	-0.004
607	0.009	0	-0.001	0.003	-0.004
608	0.009	0	0	0.004	-0.004
609	0.009	0	-0.001	0.003	-0.004
610	0.008	0	-0.001	0.003	-0.004
611	0.008	0	-0.001	0.003	-0.004
612	0.008	0	-0.001	0.003	-0.004
613	0.008	0	-0.001	0.003	-0.004
614	0.008	0	-0.001	0.003	-0.004
615	0.008	-0.001	-0.001	0.003	-0.005
616	0.008	0	-0.001	0.003	-0.005
617	0.008	0	-0.001	0.003	-0.005
618	0.008	0	-0.001	0.003	-0.005
619	0.009	0	-0.001	0.003	-0.004
620	0.008	0	-0.001	0.003	-0.004
621	0.009	0	-0.001	0.003	-0.004
622	0.009	0	-0.001	0.003	-0.004
623	0.009	0	-0.001	0.004	-0.004
624	0.009	0	-0.001	0.004	-0.004
625	0.009	0	-0.001	0.004	-0.004
626	0.009	0	-0.001	0.004	-0.004
627	0.009	0	-0.001	0.004	-0.004
628	0.009	0	-0.001	0.004	-0.004
629	0.01	0	0	0.004	-0.003
630	0.01	0	0	0.004	-0.003
631	0.009	0	0	0.004	-0.003
632	0.01	0	0	0.004	-0.003
633	0.009	0	0	0.004	-0.004
634	0.009	0	0	0.004	-0.004
635	0.01	0	0	0.004	-0.003
636	0.01	0.001	0.001	0.005	-0.003
637	0.01	0.001	0	0.005	-0.003
638	0.01	0.001	0	0.005	-0.003
639	0.01	0	0	0.005	-0.003
640	0.01	0.001	0.001	0.005	-0.003
641	0.01	0.001	0.001	0.005	-0.003
642	0.011	0.001	0.001	0.005	-0.003
643	0.011	0.001	0.001	0.005	-0.002
644	0.011	0.002	0.001	0.006	-0.002
645	0.011	0.002	0.001	0.006	-0.002
646	0.011	0.002	0.001	0.006	-0.002
647	0.011	0.002	0.001	0.006	-0.002
648	0.011	0.002	0.001	0.006	-0.002
649	0.011	0.002	0.002	0.007	-0.002
650	0.011	0.002	0.002	0.007	-0.002

## Sheet: UV-Rhodamine-Figure. 1c
	0min	15min	30min	45min	60min
450	-0.001	0.007	0	-0.001	-0.001
451	-0.001	0.007	0	-0.001	-0.001
452	-0.001	0.008	0	0	-0.001
453	0	0.008	0.001	0	-0.001
454	0	0.009	0.001	0.001	0
455	0	0.009	0.001	0.001	0
456	0.001	0.01	0.002	0.001	0
457	0.001	0.01	0.002	0.002	0.001
458	0.001	0.01	0.003	0.002	0.001
459	0.002	0.011	0.003	0.003	0.002
460	0.002	0.011	0.003	0.003	0.002
461	0.003	0.012	0.004	0.004	0.003
462	0.003	0.012	0.005	0.004	0.003
463	0.004	0.013	0.005	0.005	0.004
464	0.005	0.014	0.006	0.006	0.004
465	0.005	0.014	0.006	0.006	0.005
466	0.006	0.015	0.007	0.007	0.006
467	0.007	0.016	0.008	0.008	0.007
468	0.007	0.016	0.009	0.008	0.007
469	0.008	0.017	0.009	0.009	0.008
470	0.009	0.018	0.01	0.01	0.009
471	0.01	0.019	0.011	0.011	0.01
472	0.011	0.02	0.012	0.012	0.011
473	0.012	0.021	0.013	0.013	0.012
474	0.013	0.022	0.014	0.014	0.013
475	0.014	0.023	0.015	0.015	0.014
476	0.015	0.024	0.016	0.016	0.015
477	0.016	0.025	0.017	0.017	0.016
478	0.018	0.026	0.019	0.018	0.017
479	0.019	0.028	0.02	0.019	0.018
480	0.02	0.029	0.021	0.021	0.019
481	0.021	0.03	0.022	0.022	0.021
482	0.022	0.032	0.024	0.023	0.022
483	0.024	0.033	0.025	0.025	0.023
484	0.025	0.034	0.026	0.026	0.024
485	0.027	0.036	0.027	0.027	0.026
486	0.028	0.037	0.029	0.029	0.027
487	0.03	0.039	0.031	0.03	0.029
488	0.031	0.04	0.032	0.032	0.03
489	0.033	0.042	0.034	0.033	0.032
490	0.035	0.044	0.036	0.035	0.034
491	0.037	0.046	0.038	0.037	0.036
492	0.039	0.048	0.04	0.039	0.038
493	0.042	0.051	0.042	0.042	0.041
494	0.044	0.053	0.045	0.044	0.043
495	0.047	0.056	0.048	0.047	0.046
496	0.051	0.059	0.051	0.05	0.049
497	0.054	0.063	0.054	0.053	0.052
498	0.058	0.066	0.057	0.057	0.055
499	0.061	0.07	0.061	0.06	0.058
500	0.065	0.074	0.064	0.064	0.062
501	0.069	0.078	0.068	0.068	0.065
502	0.073	0.082	0.072	0.072	0.069
503	0.078	0.086	0.077	0.076	0.073
504	0.083	0.091	0.081	0.08	0.077
505	0.087	0.095	0.085	0.085	0.081
506	0.092	0.1	0.089	0.089	0.085
507	0.096	0.104	0.094	0.093	0.089
508	0.101	0.109	0.098	0.097	0.093
509	0.105	0.113	0.102	0.101	0.096
510	0.109	0.117	0.106	0.105	0.1
511	0.113	0.121	0.11	0.109	0.104
512	0.117	0.124	0.113	0.112	0.106
513	0.12	0.128	0.116	0.115	0.11
514	0.123	0.131	0.119	0.118	0.112
515	0.126	0.134	0.122	0.121	0.115
516	0.129	0.136	0.124	0.123	0.118
517	0.131	0.138	0.126	0.125	0.12
518	0.133	0.14	0.128	0.127	0.122
519	0.135	0.142	0.13	0.129	0.123
520	0.136	0.144	0.132	0.131	0.125
521	0.138	0.146	0.133	0.133	0.127
522	0.14	0.148	0.135	0.135	0.129
523	0.142	0.15	0.137	0.137	0.132
524	0.144	0.152	0.139	0.139	0.134
525	0.147	0.154	0.142	0.141	0.137
526	0.15	0.157	0.145	0.144	0.14
527	0.153	0.16	0.148	0.147	0.143
528	0.157	0.164	0.151	0.151	0.147
529	0.162	0.169	0.156	0.156	0.151
530	0.167	0.174	0.161	0.16	0.156
531	0.173	0.18	0.166	0.166	0.161
532	0.179	0.187	0.173	0.173	0.167
533	0.187	0.194	0.18	0.18	0.174
534	0.195	0.202	0.188	0.187	0.181
535	0.204	0.211	0.196	0.195	0.189
536	0.214	0.221	0.205	0.204	0.197
537	0.224	0.23	0.215	0.214	0.205
538	0.235	0.241	0.225	0.224	0.214
539	0.246	0.252	0.235	0.234	0.223
540	0.258	0.264	0.246	0.245	0.233
541	0.27	0.276	0.258	0.256	0.243
542	0.282	0.288	0.269	0.267	0.252
543	0.295	0.3	0.281	0.278	0.262
544	0.307	0.312	0.292	0.289	0.271
545	0.319	0.324	0.303	0.3	0.28
546	0.33	0.335	0.314	0.31	0.289
547	0.341	0.345	0.324	0.319	0.297
548	0.351	0.355	0.333	0.328	0.304
549	0.36	0.363	0.341	0.336	0.31
550	0.368	0.371	0.348	0.342	0.316
551	0.374	0.376	0.353	0.348	0.32
552	0.378	0.38	0.357	0.351	0.322
553	0.38	0.382	0.359	0.352	0.323
554	0.381	0.382	0.359	0.353	0.322
555	0.378	0.38	0.357	0.35	0.319
556	0.374	0.376	0.353	0.346	0.315
557	0.367	0.369	0.346	0.339	0.309
558	0.358	0.36	0.337	0.331	0.3
559	0.348	0.349	0.327	0.321	0.291
560	0.335	0.336	0.315	0.309	0.28
561	0.321	0.322	0.302	0.296	0.268
562	0.305	0.306	0.287	0.281	0.254
563	0.288	0.289	0.271	0.265	0.24
564	0.27	0.272	0.254	0.249	0.224
565	0.251	0.253	0.236	0.231	0.209
566	0.233	0.235	0.219	0.215	0.194
567	0.215	0.217	0.202	0.198	0.179
568	0.197	0.2	0.185	0.181	0.164
569	0.18	0.182	0.168	0.166	0.149
570	0.162	0.165	0.152	0.15	0.135
571	0.146	0.149	0.137	0.135	0.121
572	0.131	0.134	0.122	0.121	0.109
573	0.116	0.12	0.109	0.107	0.096
574	0.103	0.107	0.096	0.095	0.085
575	0.091	0.095	0.085	0.084	0.075
576	0.08	0.084	0.074	0.073	0.066
577	0.069	0.074	0.064	0.064	0.057
578	0.06	0.065	0.056	0.056	0.05
579	0.052	0.057	0.048	0.048	0.043
580	0.045	0.05	0.041	0.041	0.037
581	0.038	0.044	0.035	0.036	0.032
582	0.033	0.038	0.03	0.031	0.027
583	0.028	0.033	0.025	0.026	0.023
584	0.024	0.029	0.021	0.022	0.019
585	0.02	0.026	0.018	0.019	0.016
586	0.017	0.023	0.015	0.016	0.013
587	0.014	0.02	0.012	0.013	0.011
588	0.012	0.017	0.01	0.011	0.009
589	0.01	0.015	0.008	0.009	0.007
590	0.008	0.014	0.006	0.008	0.006
591	0.007	0.012	0.005	0.007	0.005
592	0.005	0.011	0.004	0.005	0.004
593	0.005	0.01	0.003	0.004	0.003
594	0.004	0.009	0.002	0.004	0.002
595	0.003	0.009	0.001	0.003	0.001
596	0.002	0.008	0	0.002	0.001
597	0.001	0.007	0	0.002	0
598	0.001	0.006	-0.001	0.001	0
599	0	0.006	-0.001	0	-0.001
600	0	0.005	-0.002	0	-0.001
601	0	0.005	-0.002	0	-0.001
602	-0.001	0.005	-0.002	-0.001	-0.002
603	-0.001	0.004	-0.003	-0.001	-0.002
604	-0.001	0.004	-0.003	-0.001	-0.002
605	-0.001	0.004	-0.003	-0.001	-0.002
606	-0.001	0.004	-0.003	-0.001	-0.003
607	-0.002	0.004	-0.003	-0.001	-0.003
608	-0.002	0.004	-0.003	-0.001	-0.002
609	-0.002	0.004	-0.003	-0.001	-0.002
610	-0.002	0.004	-0.003	-0.001	-0.003
611	-0.002	0.004	-0.003	-0.002	-0.003
612	-0.002	0.004	-0.003	-0.001	-0.003
613	-0.002	0.004	-0.003	-0.002	-0.003
614	-0.002	0.004	-0.003	-0.002	-0.003
615	-0.002	0.003	-0.003	-0.002	-0.003
616	-0.002	0.004	-0.003	-0.002	-0.003
617	-0.002	0.004	-0.003	-0.002	-0.003
618	-0.002	0.003	-0.003	-0.002	-0.003
619	-0.002	0.004	-0.003	-0.002	-0.003
620	-0.002	0.004	-0.003	-0.002	-0.003
621	-0.002	0.004	-0.003	-0.002	-0.003
622	-0.002	0.004	-0.003	-0.002	-0.003
623	-0.002	0.004	-0.003	-0.001	-0.002
624	-0.001	0.004	-0.003	-0.001	-0.002
625	-0.001	0.004	-0.003	-0.001	-0.002
626	-0.001	0.004	-0.003	-0.001	-0.002
627	-0.001	0.004	-0.003	-0.001	-0.002
628	-0.001	0.004	-0.003	-0.001	-0.002
629	-0.001	0.004	-0.002	-0.001	-0.002
630	-0.001	0.005	-0.002	0	-0.002
631	-0.001	0.005	-0.002	0	-0.002
632	-0.001	0.005	-0.002	0	-0.002
633	-0.001	0.005	-0.002	0	-0.002
634	0	0.005	-0.002	0	-0.002
635	0	0.005	-0.002	0	-0.002
636	0	0.005	-0.002	0	-0.001
637	0	0.005	-0.002	0	-0.001
638	0	0.005	-0.002	0	-0.001
639	0	0.005	-0.002	0	-0.001
640	0	0.006	-0.001	0	-0.001
641	0	0.006	-0.001	0	-0.001
642	0	0.006	-0.001	0.001	-0.001
643	0.001	0.006	-0.001	0.001	0
644	0.001	0.006	-0.001	0.001	0
645	0.001	0.006	0	0.001
646	0.001	0.006	0	0.001
647	0.001	0.006	0	0.002
648	0.001	0.006	0	0.002
649	0.002	0.007	0	0.002
650	0.002		0	0.002

## Sheet: Rhodamine-Figure. 1d
min	TG0.5	TiO2	Control
0	0.386	0.393	0.381
15	0.154	0.206	0.382
30	0.053	0.105	0.359
45	0.03	0.06	0.353
60	0.02	0.027	0.323

## Sheet: Rhodamine-Figure. 1e
	TG0.5	TiO2	Control
0	19.87	19.51	17.26
15	9.694	10.77	18.4
30	3.452	6.161	16.54
45	2.213	4.254	16.3
60	2.452	1.842	15.23

## Sheet: ESR-O2-TiO2-Figure. 1f
Field	[G]
3371	-2.04352
3371.07	-1.95147
3371.13	-2.04988
3371.2	-1.98937
3371.27	-2.05339
3371.33	-2.04502
3371.4	-2.06729
3371.47	-2.11895
3371.53	-2.1434
3371.6	-1.94987
3371.67	-1.98088
3371.73	-2.05112
3371.8	-2.07299
3371.87	-2.03776
3371.93	-2.02279
3372	-2.09962
3372.07	-2.0893
3372.13	-2.08971
3372.2	-2.11083
3372.27	-2.1011
3372.33	-2.03726
3372.4	-2.04851
3372.47	-1.98496
3372.53	-2.00766
3372.6	-2.06778
3372.67	-2.04455
3372.73	-2.04383
3372.8	-2.07624
3372.87	-2.02189
3372.93	-2.06337
3373	-2.08131
3373.07	-2.05163
3373.13	-2.05893
3373.2	-2.05493
3373.27	-2.12113
3373.33	-1.96803
3373.4	-2.04876
3373.47	-2.02914
3373.53	-2.13816
3373.6	-1.99628
3373.67	-2.0167
3373.73	-2.04129
3373.8	-1.99301
3373.87	-2.05016
3373.93	-2.04173
3374	-2.01214
3374.07	-2.13761
3374.13	-2.00484
3374.2	-2.07687
3374.27	-2.08319
3374.33	-2.01219
3374.4	-2.09645
3374.47	-2.00486
3374.53	-2.08407
3374.6	-2.05148
3374.67	-1.99106
3374.73	-2.01829
3374.8	-2.04107
3374.87	-2.04838
3374.93	-2.08253
3375	-2.12336
3375.07	-2.05642
3375.13	-2.04013
3375.2	-2.10296
3375.27	-2.003
3375.33	-1.98617
3375.4	-2.10264
3375.47	-2.08543
3375.53	-2.12825
3375.6	-2.12847
3375.67	-2.01211
3375.73	-1.9788
3375.8	-1.95474
3375.87	-2.0831
3375.93	-1.94101
3376	-2.02911
3376.07	-1.98365
3376.13	-2.12913
3376.2	-2.00569
3376.27	-2.06779
3376.33	-2.04921
3376.4	-2.07794
3376.47	-2.07788
3376.53	-2.07907
3376.6	-2.03221
3376.67	-1.99459
3376.73	-2.02661
3376.8	-2.04058
3376.87	-1.9314
3376.93	-2.05537
3377	-1.96067
3377.07	-2.09081
3377.13	-2.15172
3377.2	-2.01124
3377.27	-2.11547
3377.33	-2.04374
3377.4	-2.156
3377.47	-2.01605
3377.53	-2.01524
3377.6	-2.03805
3377.67	-2.00823
3377.73	-2.03025
3377.8	-2.06837
3377.87	-2.16597
3377.93	-1.99915
3378	-2.07935
3378.07	-2.07702
3378.13	-2.08186
3378.2	-2.03848
3378.27	-2.06007
3378.33	-2.10032
3378.4	-2.05002
3378.47	-2.12648
3378.53	-2.0181
3378.6	-2.1185
3378.67	-2.11497
3378.73	-2.11538
3378.8	-1.99958
3378.87	-2.06748
3378.93	-2.02937
3379	-2.0866
3379.07	-2.06013
3379.13	-2.09918
3379.2	-2.00017
3379.27	-1.96778
3379.33	-2.05495
3379.4	-2.01701
3379.47	-2.08971
3379.53	-2.03175
3379.6	-2.03293
3379.67	-2.02276
3379.73	-1.98139
3379.8	-2.07759
3379.87	-2.05871
3379.93	-1.98949
3380	-2.0936
3380.07	-2.01421
3380.13	-2.02865
3380.2	-2.10629
3380.27	-1.97391
3380.33	-2.13396
3380.4	-2.05946
3380.47	-2.07151
3380.53	-2.11581
3380.6	-2.03142
3380.67	-2.01032
3380.73	-2.08935
3380.8	-2.06111
3380.87	-2.1073
3380.93	-2.09973
3381	-2.01737
3381.07	-2.03655
3381.13	-2.1174
3381.2	-2.06117
3381.27	-2.0952
3381.33	-2.06399
3381.4	-2.12209
3381.47	-2.1087
3381.53	-2.10133
3381.6	-2.09515
3381.67	-2.04735
3381.73	-2.04914
3381.8	-2.06933
3381.87	-2.0544
3381.93	-1.93891
3382	-2.01639
3382.07	-2.05939
3382.13	-2.02701
3382.2	-2.04951
3382.27	-1.98878
3382.33	-2.048
3382.4	-2.03061
3382.47	-2.04893
3382.53	-2.07866
3382.6	-2.12203
3382.67	-2.15905
3382.73	-2.02325
3382.8	-2.09422
3382.87	-2.01606
3382.93	-2.14257
3383	-2.02065
3383.07	-2.05214
3383.13	-2.07993
3383.2	-2.03161
3383.27	-2.03732
3383.33	-2.02983
3383.4	-2.06598
3383.47	-2.01358
3383.53	-2.05545
3383.6	-2.04075
3383.67	-2.0603
3383.73	-2.06062
3383.8	-2.10561
3383.87	-2.00821
3383.93	-2.12769
3384	-2.04193
3384.07	-2.02183
3384.13	-2.08082
3384.2	-2.0222
3384.27	-2.08582
3384.33	-2.01087
3384.4	-2.04722
3384.47	-2.12483
3384.53	-2.13091
3384.6	-2.05687
3384.67	-2.07399
3384.73	-1.93695
3384.8	-2.02397
3384.87	-2.02532
3384.93	-2.14757
3385	-2.08773
3385.07	-2.06907
3385.13	-2.06724
3385.2	-2.04576
3385.27	-2.08664
3385.33	-2.01602
3385.4	-2.04463
3385.47	-2.12012
3385.53	-1.97969
3385.6	-1.96597
3385.67	-2.08575
3385.73	-2.12721
3385.8	-2.03668
3385.87	-2.04027
3385.93	-2.10849
3386	-2.05164
3386.07	-2.06102
3386.13	-2.05541
3386.2	-2.0891
3386.27	-1.9923
3386.33	-2.05527
3386.4	-2.09971
3386.47	-2.10635
3386.53	-1.99531
3386.6	-1.9926
3386.67	-2.05549
3386.73	-2.03935
3386.8	-2.20694
3386.87	-2.02419
3386.93	-2.02028
3387	-2.05128
3387.07	-1.9933
3387.13	-2.03944
3387.2	-2.08426
3387.27	-2.03274
3387.33	-2.02494
3387.4	-2.0491
3387.47	-2.0366
3387.53	-2.0577
3387.6	-2.0627
3387.67	-2.08797
3387.73	-1.9719
3387.8	-1.99633
3387.87	-2.02147
3387.93	-2.03298
3388	-2.03607
3388.07	-2.11595
3388.13	-1.95161
3388.2	-2.10677
3388.27	-1.98821
3388.33	-2.01662
3388.4	-2.01429
3388.47	-1.9855
3388.53	-2.01757
3388.6	-2.07654
3388.67	-2.02429
3388.73	-2.07438
3388.8	-2.05921
3388.87	-2.0008
3388.93	-1.9959
3389	-2.00194
3389.07	-1.99375
3389.13	-2.00061
3389.2	-1.96592
3389.27	-2.11144
3389.33	-2.03414
3389.4	-2.06675
3389.47	-2.06764
3389.53	-1.92437
3389.6	-2.07139
3389.67	-1.97016
3389.73	-2.0409
3389.8	-1.99659
3389.87	-2.06912
3389.93	-1.96039
3390	-2.00583
3390.07	-2.03213
3390.13	-1.96035
3390.2	-2.09229
3390.27	-1.9971
3390.33	-1.9954
3390.4	-2.01915
3390.47	-2.01487
3390.53	-2.06313
3390.6	-1.95333
3390.67	-1.97764
3390.73	-2.1219
3390.8	-2.11149
3390.87	-1.99241
3390.93	-1.97365
3391	-2.01264
3391.07	-1.99538
3391.13	-2.04115
3391.2	-2.05828
3391.27	-2.05002
3391.33	-2.03389
3391.4	-2.04558
3391.47	-2.00703
3391.53	-1.99623
3391.6	-1.99747
3391.67	-1.97129
3391.73	-2.13875
3391.8	-1.97844
3391.87	-2.07545
3391.93	-1.9987
3392	-1.98798
3392.07	-1.93486
3392.13	-2.00011
3392.2	-2.07434
3392.27	-2.02267
3392.33	-1.99837
3392.4	-2.04217
3392.47	-1.98826
3392.53	-2.00305
3392.6	-1.93319
3392.67	-2.0405
3392.73	-1.91712
3392.8	-1.95618
3392.87	-1.95158
3392.93	-1.96617
3393	-1.9676
3393.07	-2.0278
3393.13	-1.98197
3393.2	-1.94161
3393.27	-1.957
3393.33	-1.99593
3393.4	-2.00706
3393.47	-2.00213
3393.53	-1.9744
3393.6	-2.00351
3393.67	-1.92669
3393.73	-2.04179
3393.8	-1.96001
3393.87	-2.08466
3393.93	-1.99815
3394	-1.95923
3394.07	-1.91263
3394.13	-1.89084
3394.2	-1.97747
3394.27	-2.02677
3394.33	-1.97838
3394.4	-1.9293
3394.47	-1.94381
3394.53	-1.94027
3394.6	-1.8902
3394.67	-2.06134
3394.73	-1.95823
3394.8	-1.96503
3394.87	-2.00462
3394.93	-1.97741
3395	-1.89204
3395.07	-1.98982
3395.13	-1.8882
3395.2	-2.01343
3395.27	-1.97632
3395.33	-2.01645
3395.4	-1.96876
3395.47	-1.92079
3395.53	-1.91015
3395.6	-1.89659
3395.67	-1.91434
3395.73	-1.99437
3395.8	-1.92987
3395.87	-1.97293
3395.93	-1.91507
3396	-1.8806
3396.07	-1.82613
3396.13	-1.87368
3396.2	-1.95832
3396.27	-1.85528
3396.33	-1.93665
3396.4	-1.98957
3396.47	-1.93519
3396.53	-1.87182
3396.6	-1.92456
3396.67	-1.83762
3396.73	-1.9144
3396.8	-1.90117
3396.87	-1.84191
3396.93	-1.88877
3397	-1.87353
3397.07	-1.90855
3397.13	-1.84025
3397.2	-1.86317
3397.27	-1.8628
3397.33	-1.87017
3397.4	-1.81076
3397.47	-1.8322
3397.53	-1.83939
3397.6	-1.76289
3397.67	-1.92727
3397.73	-1.92972
3397.8	-1.81092
3397.87	-1.79547
3397.93	-1.86564
3398	-1.74659
3398.07	-1.72298
3398.13	-1.91211
3398.2	-1.89797
3398.27	-1.77475
3398.33	-1.79856
3398.4	-1.77535
3398.47	-1.67388
3398.53	-1.74907
3398.6	-1.67359
3398.67	-1.67519
3398.73	-1.62901
3398.8	-1.54597
3398.87	-1.67768
3398.93	-1.59663
3399	-1.5889
3399.07	-1.5676
3399.13	-1.55439
3399.2	-1.60672
3399.27	-1.52834
3399.33	-1.55711
3399.4	-1.54876
3399.47	-1.45337
3399.53	-1.58753
3399.6	-1.45926
3399.67	-1.45152
3399.73	-1.46969
3399.8	-1.36955
3399.87	-1.33546
3399.93	-1.3766
3400	-1.37977
3400.07	-1.34082
3400.13	-1.4096
3400.2	-1.29502
3400.27	-1.23587
3400.33	-1.24479
3400.4	-1.25102
3400.47	-1.19807
3400.53	-1.17353
3400.6	-1.01704
3400.67	-1.15263
3400.73	-1.13956
3400.8	-1.09729
3400.87	-1.06753
3400.93	-0.972356
3401	-0.936785
3401.07	-1.05913
3401.13	-0.874705
3401.2	-0.927058
3401.27	-0.868815
3401.33	-0.877642
3401.4	-0.891523
3401.47	-0.786189
3401.53	-0.839915
3401.6	-0.783346
3401.67	-0.863754
3401.73	-0.815447
3401.8	-0.82135
3401.87	-0.734896
3401.93	-0.739756
3402	-0.741646
3402.07	-0.789296
3402.13	-0.783157
3402.2	-0.945549
3402.27	-0.890971
3402.33	-0.780601
3402.4	-0.855713
3402.47	-0.886078
3402.53	-0.865969
3402.6	-0.780594
3402.67	-0.978058
3402.73	-0.930684
3402.8	-0.970812
3402.87	-1.08203
3402.93	-0.963104
3403	-1.14073
3403.07	-1.14425
3403.13	-1.16763
3403.2	-1.19576
3403.27	-1.24483
3403.33	-1.28931
3403.4	-1.29069
3403.47	-1.33144
3403.53	-1.45599
3403.6	-1.51899
3403.67	-1.54811
3403.73	-1.61066
3403.8	-1.7012
3403.87	-1.68597
3403.93	-1.79335
3404	-1.76141
3404.07	-1.85747
3404.13	-1.9798
3404.2	-1.945
3404.27	-2.02658
3404.33	-2.05177
3404.4	-2.15041
3404.47	-2.17776
3404.53	-2.27834
3404.6	-2.25705
3404.67	-2.29235
3404.73	-2.29837
3404.8	-2.26456
3404.87	-2.40119
3404.93	-2.46067
3405	-2.52535
3405.07	-2.55604
3405.13	-2.60739
3405.2	-2.61375
3405.27	-2.75098
3405.33	-2.70439
3405.4	-2.7934
3405.47	-2.66493
3405.53	-2.78852
3405.6	-2.85359
3405.67	-2.85713
3405.73	-2.87441
3405.8	-2.77873
3405.87	-2.91888
3405.93	-2.80524
3406	-3.02043
3406.07	-2.99562
3406.13	-2.96366
3406.2	-2.94568
3406.27	-2.8828
3406.33	-2.86314
3406.4	-2.94421
3406.47	-2.98197
3406.53	-3.00631
3406.6	-2.87633
3406.67	-2.83733
3406.73	-2.84219
3406.8	-2.77371
3406.87	-2.82867
3406.93	-2.8296
3407	-2.84209
3407.07	-2.75076
3407.13	-2.80603
3407.2	-2.75259
3407.27	-2.79861
3407.33	-2.69768
3407.4	-2.70529
3407.47	-2.56561
3407.53	-2.60211
3407.6	-2.53249
3407.67	-2.52522
3407.73	-2.49667
3407.8	-2.45866
3407.87	-2.48213
3407.93	-2.39851
3408	-2.43187
3408.07	-2.33125
3408.13	-2.37864
3408.2	-2.2948
3408.27	-2.24654
3408.33	-2.24689
3408.4	-2.12363
3408.47	-2.21896
3408.53	-2.22729
3408.6	-2.09678
3408.67	-1.96568
3408.73	-2.0308
3408.8	-2.0922
3408.87	-2.02295
3408.93	-1.88154
3409	-1.99482
3409.07	-1.83407
3409.13	-1.93417
3409.2	-1.85166
3409.27	-1.82725
3409.33	-1.71493
3409.4	-1.55588
3409.47	-1.71571
3409.53	-1.57755
3409.6	-1.53778
3409.67	-1.53021
3409.73	-1.51558
3409.8	-1.51219
3409.87	-1.56802
3409.93	-1.45736
3410	-1.34659
3410.07	-1.46329
3410.13	-1.3783
3410.2	-1.20678
3410.27	-1.31516
3410.33	-1.10892
3410.4	-1.23908
3410.47	-1.0852
3410.53	-1.16353
3410.6	-1.08895
3410.67	-1.01009
3410.73	-1.09209
3410.8	-1.05592
3410.87	-1.0774
3410.93	-0.948011
3411	-0.943672
3411.07	-0.961522
3411.13	-0.946533
3411.2	-0.874217
3411.27	-0.839803
3411.33	-0.860965
3411.4	-0.833028
3411.47	-0.942479
3411.53	-0.95487
3411.6	-0.815361
3411.67	-0.903803
3411.73	-0.718145
3411.8	-0.777555
3411.87	-0.849342
3411.93	-0.85496
3412	-0.867269
3412.07	-0.872136
3412.13	-0.884267
3412.2	-0.908984
3412.27	-0.962484
3412.33	-1.00628
3412.4	-0.97464
3412.47	-0.976415
3412.53	-0.818029
3412.6	-0.941152
3412.67	-0.988159
3412.73	-1.06833
3412.8	-1.11153
3412.87	-1.05656
3412.93	-1.11699
3413	-1.12229
3413.07	-1.09917
3413.13	-1.2563
3413.2	-1.34891
3413.27	-1.31692
3413.33	-1.36062
3413.4	-1.33698
3413.47	-1.32697
3413.53	-1.4827
3413.6	-1.39729
3413.67	-1.37251
3413.73	-1.55173
3413.8	-1.46702
3413.87	-1.60345
3413.93	-1.56038
3414	-1.6258
3414.07	-1.73352
3414.13	-1.64878
3414.2	-1.71279
3414.27	-1.73019
3414.33	-1.7639
3414.4	-1.69953
3414.47	-1.80541
3414.53	-1.82441
3414.6	-1.87554
3414.67	-1.86292
3414.73	-1.90522
3414.8	-1.89635
3414.87	-1.93403
3414.93	-1.92798
3415	-1.90983
3415.07	-2.00014
3415.13	-1.96925
3415.2	-1.98052
3415.27	-2.00842
3415.33	-1.97492
3415.4	-1.99397
3415.47	-1.95951
3415.53	-2.0732
3415.6	-2.05333
3415.67	-2.07812
3415.73	-2.0276
3415.8	-2.05273
3415.87	-2.0858
3415.93	-2.02508
3416	-2.0854
3416.07	-2.13199
3416.13	-2.10736
3416.2	-2.10444
3416.27	-2.16046
3416.33	-2.10653
3416.4	-2.16292
3416.47	-2.05002
3416.53	-2.17491
3416.6	-2.11967
3416.67	-2.23248
3416.73	-2.20957
3416.8	-2.2776
3416.87	-2.09446
3416.93	-2.34998
3417	-2.25038
3417.07	-2.29396
3417.13	-2.27389
3417.2	-2.34401
3417.27	-2.44558
3417.33	-2.4139
3417.4	-2.46479
3417.47	-2.41078
3417.53	-2.62525
3417.6	-2.48871
3417.67	-2.55488
3417.73	-2.60968
3417.8	-2.60193
3417.87	-2.67232
3417.93	-2.70145
3418	-2.79931
3418.07	-2.73746
3418.13	-2.76745
3418.2	-2.77272
3418.27	-2.92966
3418.33	-2.91579
3418.4	-2.89802
3418.47	-2.94111
3418.53	-3.01386
3418.6	-3.03964
3418.67	-2.99885
3418.73	-3.11185
3418.8	-3.08603
3418.87	-3.15918
3418.93	-3.14406
3419	-3.14604
3419.07	-3.1929
3419.13	-3.24981
3419.2	-3.29005
3419.27	-3.20171
3419.33	-3.18878
3419.4	-3.24957
3419.47	-3.19044
3419.53	-3.23556
3419.6	-3.18715
3419.67	-3.20942
3419.73	-3.19912
3419.8	-3.2673
3419.87	-3.2039
3419.93	-3.29024
3420	-3.19449
3420.07	-3.28975
3420.13	-3.1858
3420.2	-3.11339
3420.27	-3.1106
3420.33	-3.08838
3420.4	-3.07061
3420.47	-3.02934
3420.53	-3.06051
3420.6	-3.13097
3420.67	-3.10091
3420.73	-3.02691
3420.8	-2.88824
3420.87	-2.88603
3420.93	-2.92141
3421	-2.85168
3421.07	-2.7955
3421.13	-2.80051
3421.2	-2.84106
3421.27	-2.73894
3421.33	-2.71211
3421.4	-2.71977
3421.47	-2.66438
3421.53	-2.63411
3421.6	-2.6585
3421.67	-2.50498
3421.73	-2.41942
3421.8	-2.5409
3421.87	-2.34682
3421.93	-2.33152
3422	-2.34115
3422.07	-2.37775
3422.13	-2.33972
3422.2	-2.31583
3422.27	-2.12415
3422.33	-2.1878
3422.4	-2.12649
3422.47	-2.0905
3422.53	-2.11746
3422.6	-2.04901
3422.67	-2.01913
3422.73	-2.00329
3422.8	-2.00479
3422.87	-1.90816
3422.93	-1.80096
3423	-1.8476
3423.07	-1.831
3423.13	-1.74316
3423.2	-1.6915
3423.27	-1.73832
3423.33	-1.69398
3423.4	-1.64113
3423.47	-1.69272
3423.53	-1.56976
3423.6	-1.6197
3423.67	-1.49721
3423.73	-1.46622
3423.8	-1.46131
3423.87	-1.33945
3423.93	-1.38792
3424	-1.28034
3424.07	-1.23737
3424.13	-1.32163
3424.2	-1.33284
3424.27	-1.21724
3424.33	-1.17901
3424.4	-1.06354
3424.47	-1.12499
3424.53	-1.11553
3424.6	-1.08296
3424.67	-1.00527
3424.73	-1.10108
3424.8	-0.977707
3424.87	-0.970673
3424.93	-1.07962
3425	-0.992788
3425.07	-0.92662
3425.13	-1.00373
3425.2	-0.876335
3425.27	-0.900696
3425.33	-0.913612
3425.4	-0.888903
3425.47	-0.923396
3425.53	-0.855576
3425.6	-0.848198
3425.67	-0.975398
3425.73	-0.837578
3425.8	-0.974663
3425.87	-0.878576
3425.93	-0.985972
3426	-0.868889
3426.07	-1.08853
3426.13	-1.02292
3426.2	-1.0352
3426.27	-0.978282
3426.33	-1.0081
3426.4	-1.08087
3426.47	-1.14245
3426.53	-1.13448
3426.6	-1.16566
3426.67	-1.20884
3426.73	-1.19984
3426.8	-1.19392
3426.87	-1.31349
3426.93	-1.28106
3427	-1.37619
3427.07	-1.43978
3427.13	-1.45561
3427.2	-1.4519
3427.27	-1.51243
3427.33	-1.47979
3427.4	-1.57464
3427.47	-1.5488
3427.53	-1.57277
3427.6	-1.73875
3427.67	-1.66182
3427.73	-1.67598
3427.8	-1.78196
3427.87	-1.70509
3427.93	-1.80237
3428	-1.83878
3428.07	-1.83312
3428.13	-1.8775
3428.2	-1.84479
3428.27	-1.85827
3428.33	-1.90798
3428.4	-2.01442
3428.47	-2.03991
3428.53	-1.94038
3428.6	-1.92102
3428.67	-1.95435
3428.73	-1.98291
3428.8	-2.05919
3428.87	-2.01602
3428.93	-2.1167
3429	-2.04622
3429.07	-2.00252
3429.13	-2.16626
3429.2	-2.05733
3429.27	-2.07536
3429.33	-2.13436
3429.4	-2.1336
3429.47	-2.04845
3429.53	-2.05704
3429.6	-2.20501
3429.67	-2.12686
3429.73	-2.18235
3429.8	-2.12477
3429.87	-2.08698
3429.93	-2.1135
3430	-2.21537
3430.07	-2.20972
3430.13	-2.13248
3430.2	-2.13648
3430.27	-2.26745
3430.33	-2.25352
3430.4	-2.24477
3430.47	-2.10339
3430.53	-2.20955
3430.6	-2.31048
3430.67	-2.27218
3430.73	-2.26669
3430.8	-2.28347
3430.87	-2.29434
3430.93	-2.39146
3431	-2.39317
3431.07	-2.5038
3431.13	-2.44257
3431.2	-2.42291
3431.27	-2.51533
3431.33	-2.5412
3431.4	-2.56153
3431.47	-2.6162
3431.53	-2.59124
3431.6	-2.66976
3431.67	-2.72541
3431.73	-2.72799
3431.8	-2.7716
3431.87	-2.84836
3431.93	-2.83032
3432	-2.83445
3432.07	-2.83756
3432.13	-2.89485
3432.2	-2.99946
3432.27	-2.98408
3432.33	-2.97763
3432.4	-3.10309
3432.47	-3.06391
3432.53	-3.19988
3432.6	-3.10642
3432.67	-3.16975
3432.73	-3.12064
3432.8	-3.21263
3432.87	-3.23125
3432.93	-3.14066
3433	-3.15889
3433.07	-3.27244
3433.13	-3.16271
3433.2	-3.28295
3433.27	-3.31501
3433.33	-3.28728
3433.4	-3.32982
3433.47	-3.24605
3433.53	-3.37901
3433.6	-3.24569
3433.67	-3.26412
3433.73	-3.32458
3433.8	-3.31468
3433.87	-3.15105
3433.93	-3.2494
3434	-3.26433
3434.07	-3.10727
3434.13	-3.22194
3434.2	-3.03242
3434.27	-3.16066
3434.33	-3.06199
3434.4	-3.0333
3434.47	-3.00019
3434.53	-2.99295
3434.6	-2.96781
3434.67	-2.809
3434.73	-2.95435
3434.8	-2.9829
3434.87	-2.82663
3434.93	-2.76633
3435	-2.86586
3435.07	-2.71116
3435.13	-2.8296
3435.2	-2.75049
3435.27	-2.69501
3435.33	-2.65484
3435.4	-2.62037
3435.47	-2.54833
3435.53	-2.50463
3435.6	-2.48668
3435.67	-2.41261
3435.73	-2.44917
3435.8	-2.38507
3435.87	-2.45132
3435.93	-2.34683
3436	-2.23831
3436.07	-2.29192
3436.13	-2.17704
3436.2	-2.18851
3436.27	-2.09841
3436.33	-2.1803
3436.4	-2.07987
3436.47	-2.01319
3436.53	-2.12256
3436.6	-2.00517
3436.67	-2.0458
3436.73	-1.89221
3436.8	-1.89176
3436.87	-1.86943
3436.93	-1.91533
3437	-1.8658
3437.07	-1.70443
3437.13	-1.6219
3437.2	-1.76617
3437.27	-1.69034
3437.33	-1.6516
3437.4	-1.70479
3437.47	-1.62909
3437.53	-1.66201
3437.6	-1.58719
3437.67	-1.55159
3437.73	-1.5544
3437.8	-1.49263
3437.87	-1.44738
3437.93	-1.4786
3438	-1.42212
3438.07	-1.40144
3438.13	-1.29916
3438.2	-1.31502
3438.27	-1.24387
3438.33	-1.28957
3438.4	-1.37322
3438.47	-1.29644
3438.53	-1.26273
3438.6	-1.25905
3438.67	-1.29383
3438.73	-1.25881
3438.8	-1.21638
3438.87	-1.26422
3438.93	-1.13981
3439	-1.20682
3439.07	-1.24225
3439.13	-1.20487
3439.2	-1.19462
3439.27	-1.21528
3439.33	-1.22149
3439.4	-1.31566
3439.47	-1.27342
3439.53	-1.33218
3439.6	-1.36714
3439.67	-1.29137
3439.73	-1.38589
3439.8	-1.41705
3439.87	-1.39603
3439.93	-1.48607
3440	-1.5596
3440.07	-1.46703
3440.13	-1.55194
3440.2	-1.60421
3440.27	-1.72437
3440.33	-1.63181
3440.4	-1.74116
3440.47	-1.83755
3440.53	-1.85765
3440.6	-1.84068
3440.67	-1.89246
3440.73	-2.01763
3440.8	-2.09178
3440.87	-2.12046
3440.93	-2.18965
3441	-2.24867
3441.07	-2.35236
3441.13	-2.36583
3441.2	-2.36905
3441.27	-2.43036
3441.33	-2.5246
3441.4	-2.54142
3441.47	-2.57666
3441.53	-2.74966
3441.6	-2.7402
3441.67	-2.62465
3441.73	-2.70274
3441.8	-2.72395
3441.87	-2.87061
3441.93	-2.9082
3442	-2.87997
3442.07	-2.97858
3442.13	-3.02999
3442.2	-2.96594
3442.27	-3.06521
3442.33	-3.12302
3442.4	-3.17449
3442.47	-3.18984
3442.53	-3.20642
3442.6	-3.23713
3442.67	-3.20249
3442.73	-3.24926
3442.8	-3.24121
3442.87	-3.21312
3442.93	-3.27286
3443	-3.33272
3443.07	-3.23062
3443.13	-3.27763
3443.2	-3.2674
3443.27	-3.28491
3443.33	-3.34486
3443.4	-3.3128
3443.47	-3.23912
3443.53	-3.23186
3443.6	-3.23554
3443.67	-3.26324
3443.73	-3.31364
3443.8	-3.13888
3443.87	-3.27398
3443.93	-3.25959
3444	-3.20925
3444.07	-3.27692
3444.13	-3.07959
3444.2	-3.13175
3444.27	-3.1699
3444.33	-3.05516
3444.4	-3.09429
3444.47	-3.04426
3444.53	-3.03956
3444.6	-3.0383
3444.67	-2.96363
3444.73	-2.99572
3444.8	-2.8632
3444.87	-2.92782
3444.93	-2.92505
3445	-2.89812
3445.07	-2.72987
3445.13	-2.7898
3445.2	-2.74772
3445.27	-2.74862
3445.33	-2.79736
3445.4	-2.72865
3445.47	-2.68265
3445.53	-2.7195
3445.6	-2.69958
3445.67	-2.65361
3445.73	-2.58447
3445.8	-2.67948
3445.87	-2.67584
3445.93	-2.57457
3446	-2.50344
3446.07	-2.55994
3446.13	-2.61327
3446.2	-2.51587
3446.27	-2.51837
3446.33	-2.53979
3446.4	-2.54699
3446.47	-2.52976
3446.53	-2.43275
3446.6	-2.43763
3446.67	-2.43064
3446.73	-2.43764
3446.8	-2.40374
3446.87	-2.40119
3446.93	-2.33252
3447	-2.38792
3447.07	-2.39587
3447.13	-2.40764
3447.2	-2.28746
3447.27	-2.35095
3447.33	-2.28078
3447.4	-2.40866
3447.47	-2.29772
3447.53	-2.23204
3447.6	-2.33298
3447.67	-2.34663
3447.73	-2.23223
3447.8	-2.30848
3447.87	-2.21034
3447.93	-2.22645
3448	-2.30045
3448.07	-2.1706
3448.13	-2.27914
3448.2	-2.21468
3448.27	-2.34981
3448.33	-2.37925
3448.4	-2.24417
3448.47	-2.24483
3448.53	-2.27931
3448.6	-2.27933
3448.67	-2.1714
3448.73	-2.30936
3448.8	-2.25519
3448.87	-2.11623
3448.93	-2.1829
3449	-2.25541
3449.07	-2.23707
3449.13	-2.09872
3449.2	-2.2519
3449.27	-2.22111
3449.33	-2.23081
3449.4	-2.16371
3449.47	-2.2505
3449.53	-2.13678
3449.6	-2.22022
3449.67	-2.22567
3449.73	-2.22636
3449.8	-2.28849
3449.87	-2.2178
3449.93	-2.34181
3450	-2.17581
3450.07	-2.11719
3450.13	-2.15855
3450.2	-2.22689
3450.27	-2.13624
3450.33	-2.20126
3450.4	-2.21822
3450.47	-2.17833
3450.53	-2.19774
3450.6	-2.14265
3450.67	-2.18005
3450.73	-2.22407
3450.8	-2.24523
3450.87	-2.16744
3450.93	-2.07377
3451	-2.11491
3451.07	-2.13941
3451.13	-2.26791
3451.2	-2.16305
3451.27	-2.11509
3451.33	-2.2082
3451.4	-2.25268
3451.47	-2.16938
3451.53	-2.17026
3451.6	-2.10314
3451.67	-2.25056
3451.73	-2.12293
3451.8	-2.09188
3451.87	-2.22461
3451.93	-1.99789
3452	-2.16737
3452.07	-2.14633
3452.13	-2.14076
3452.2	-2.08159
3452.27	-2.13646
3452.33	-2.15356
3452.4	-2.10456
3452.47	-2.09225
3452.53	-2.13306
3452.6	-2.14648
3452.67	-2.19735
3452.73	-2.12467
3452.8	-2.10406
3452.87	-2.10206
3452.93	-2.23251
3453	-2.10007
3453.07	-2.10843
3453.13	-2.1815
3453.2	-2.18397
3453.27	-2.19289
3453.33	-2.10459
3453.4	-2.14977
3453.47	-2.02615
3453.53	-2.10011
3453.6	-2.17669
3453.67	-2.06967
3453.73	-2.1191
3453.8	-2.21213
3453.87	-2.17876
3453.93	-2.13209
3454	-2.10785
3454.07	-2.20167
3454.13	-2.22122
3454.2	-2.09296
3454.27	-2.09128
3454.33	-2.15792
3454.4	-2.05503
3454.47	-2.08586
3454.53	-2.18011
3454.6	-2.10862
3454.67	-2.12158
3454.73	-2.05277
3454.8	-2.14342
3454.87	-2.14375
3454.93	-2.07256
3455	-2.08082
3455.07	-2.11028
3455.13	-2.09026
3455.2	-2.10221
3455.27	-2.11169
3455.33	-2.13153
3455.4	-2.13657
3455.47	-2.10513
3455.53	-2.16665
3455.6	-2.12237
3455.67	-2.03121
3455.73	-2.12201
3455.8	-2.07697
3455.87	-2.07042
3455.93	-2.13682
3456	-2.04909
3456.07	-2.11975
3456.13	-2.11434
3456.2	-2.05871
3456.27	-2.05381
3456.33	-2.06879
3456.4	-2.04993
3456.47	-2.14433
3456.53	-2.12954
3456.6	-2.05135
3456.67	-2.1269
3456.73	-2.01827
3456.8	-2.02451
3456.87	-2.06094
3456.93	-2.02321
3457	-2.04712
3457.07	-2.12509
3457.13	-2.11395
3457.2	-2.15464
3457.27	-2.12049
3457.33	-2.06186
3457.4	-2.05342
3457.47	-2.0653
3457.53	-2.02401
3457.6	-2.00833
3457.67	-2.1501
3457.73	-2.13261
3457.8	-2.1141
3457.87	-2.11135
3457.93	-2.13856
3458	-2.12905
3458.07	-2.16334
3458.13	-2.0191
3458.2	-2.0946
3458.27	-2.1362
3458.33	-2.25651
3458.4	-2.16781
3458.47	-2.07714
3458.53	-2.09676
3458.6	-2.06059
3458.67	-2.13098
3458.73	-2.12474
3458.8	-2.06624
3458.87	-2.09658
3458.93	-2.03222
3459	-2.08999
3459.07	-2.09898
3459.13	-2.09422
3459.2	-2.10609
3459.27	-2.12285
3459.33	-2.05441
3459.4	-2.08733
3459.47	-2.09884
3459.53	-2.06247
3459.6	-2.02638
3459.67	-2.12214
3459.73	-2.03395
3459.8	-2.17532
3459.87	-2.0234
3459.93	-2.03458
3460	-2.08557
3460.07	-2.1501
3460.13	-2.10796
3460.2	-2.14772
3460.27	-2.12249
3460.33	-2.03139
3460.4	-2.0602
3460.47	-1.99704
3460.53	-2.09174
3460.6	-2.08153
3460.67	-2.06182
3460.73	-2.14592
3460.8	-2.00209
3460.87	-2.03404
3460.93	-2.06435
3461	-2.11209
3461.07	-2.10394
3461.13	-2.03215
3461.2	-2.04958
3461.27	-2.15959
3461.33	-2.0634
3461.4	-2.14377
3461.47	-2.09937
3461.53	-2.05864
3461.6	-2.08645
3461.67	-2.1947
3461.73	-2.06564
3461.8	-2.01776
3461.87	-2.11809
3461.93	-2.0532
3462	-2.06393
3462.07	-2.03456
3462.13	-2.12357
3462.2	-2.09111
3462.27	-2.13493
3462.33	-2.07888
3462.4	-2.09531
3462.47	-2.14389
3462.53	-2.17228
3462.6	-2.16279
3462.67	-2.05924
3462.73	-2.09632
3462.8	-2.10492
3462.87	-2.09395
3462.93	-2.20173
3463	-2.04965
3463.07	-2.04311
3463.13	-2.15525
3463.2	-2.02382
3463.27	-2.05606
3463.33	-2.16696
3463.4	-2.10014
3463.47	-2.13828
3463.53	-2.03066
3463.6	-2.16568
3463.67	-2.05319
3463.73	-2.12443
3463.8	-2.13818
3463.87	-2.02811
3463.93	-2.01002
3464	-2.07327
3464.07	-2.06596
3464.13	-2.1491
3464.2	-2.10035
3464.27	-2.03264
3464.33	-2.12532
3464.4	-2.13596
3464.47	-2.07845
3464.53	-2.03354
3464.6	-2.07456
3464.67	-2.01209
3464.73	-2.1212
3464.8	-2.11303
3464.87	-2.19321
3464.93	-2.13359
3465	-2.04522
3465.07	-2.03129
3465.13	-2.22254
3465.2	-2.15175
3465.27	-2.06273
3465.33	-2.16446
3465.4	-2.02785
3465.47	-2.0764
3465.53	-2.08997
3465.6	-2.01656
3465.67	-2.09583
3465.73	-2.12606
3465.8	-2.01481
3465.87	-2.1164
3465.93	-2.12391
3466	-2.05617
3466.07	-1.96572
3466.13	-2.05135
3466.2	-2.09777
3466.27	-2.11201
3466.33	-2.05052
3466.4	-2.07874
3466.47	-2.11354
3466.53	-2.07276
3466.6	-2.12102
3466.67	-2.18358
3466.73	-2.05253
3466.8	-2.08793
3466.87	-2.11461
3466.93	-2.04799
3467	-2.11238
3467.07	-2.07988
3467.13	-2.05707
3467.2	-2.10092
3467.27	-2.08805
3467.33	-2.1664
3467.4	-2.24345
3467.47	-2.14466
3467.53	-2.01905
3467.6	-2.20421
3467.67	-2.08526
3467.73	-2.13929
3467.8	-2.11926
3467.87	-2.16576
3467.93	-2.13258
3468	-2.10757
3468.07	-1.99186
3468.13	-2.09331
3468.2	-2.08573
3468.27	-2.13566
3468.33	-2.11351
3468.4	-2.18423
3468.47	-2.16781
3468.53	-2.07165
3468.6	-2.17216
3468.67	-2.10007
3468.73	-2.06073
3468.8	-2.07818
3468.87	-2.01179
3468.93	-2.0487
3469	-2.09754
3469.07	-2.08532
3469.13	-2.03377
3469.2	-2.07405
3469.27	-2.10418
3469.33	-2.09653
3469.4	-2.07671
3469.47	-2.06628
3469.53	-2.00014
3469.6	-2.04829
3469.67	-2.09194
3469.73	-2.1479
3469.8	-2.11097
3469.87	-2.21237
3469.93	-2.1536
3470	-2.13413
3470.07	-2.1218
3470.13	-2.0975
3470.2	-2.04527
3470.27	-2.16234
3470.33	-2.1267
3470.4	-2.07801
3470.47	-2.27109
3470.53	-2.16004
3470.6	-2.12645
3470.67	-2.04762
3470.73	-2.07439
3470.8	-2.07918
3470.87	-2.06329
3470.93	-2.15228
3471	-2.18754
3471.07	-2.08794
3471.13	-2.09017
3471.2	-2.22758
3471.27	-2.10568
3471.33	-2.12639
3471.4	-2.15616
3471.47	-2.17873
3471.53	-2.13388
3471.6	-2.10946
3471.67	-2.23305
3471.73	-2.16672
3471.8	-2.15241
3471.87	-2.13474
3471.93	-2.15616
3472	-2.14193
3472.07	-2.0664
3472.13	-2.08855
3472.2	-2.0844
3472.27	-2.0484
3472.33	-2.1138
3472.4	-2.14012
3472.47	-2.09354
3472.53	-2.16516
3472.6	-2.13589
3472.67	-1.99628
3472.73	-2.11464
3472.8	-2.1052
3472.87	-1.99025
3472.93	-2.06865
3473	-2.16542
3473.07	-2.12326
3473.13	-2.14547
3473.2	-2.10274
3473.27	-2.08199
3473.33	-2.02625
3473.4	-2.09767
3473.47	-2.09511
3473.53	-2.04356
3473.6	-2.09554
3473.67	-2.09589
3473.73	-2.02714
3473.8	-2.0482
3473.87	-2.13121
3473.93	-2.15353
3474	-2.23565
3474.07	-2.0265
3474.13	-2.21276
3474.2	-2.20317
3474.27	-2.13163
3474.33	-2.11873
3474.4	-2.15934
3474.47	-2.08873
3474.53	-2.08304
3474.6	-2.15286
3474.67	-2.14241
3474.73	-2.12247
3474.8	-2.19563
3474.87	-2.10656
3474.93	-2.05402
3475	-2.17159
3475.07	-2.14255
3475.13	-2.06012
3475.2	-2.11896
3475.27	-2.21054
3475.33	-2.00482
3475.4	-2.0558
3475.47	-2.14519
3475.53	-2.01149
3475.6	-2.15014
3475.67	-2.09802
3475.73	-2.09474
3475.8	-2.20555
3475.87	-2.11072
3475.93	-2.08697
3476	-2.15917
3476.07	-2.03983
3476.13	-2.19879
3476.2	-2.09073
3476.27	-2.12936
3476.33	-2.1752
3476.4	-2.09247
3476.47	-2.12206
3476.53	-2.15343
3476.6	-2.13934
3476.67	-2.14073
3476.73	-2.08315
3476.8	-2.11621
3476.87	-2.03131
3476.93	-2.04524
3477	-2.19058
3477.07	-2.08378
3477.13	-2.16629
3477.2	-2.23804
3477.27	-2.19744
3477.33	-2.16077
3477.4	-2.09112
3477.47	-2.13413
3477.53	-2.19535
3477.6	-2.16121
3477.67	-2.10917
3477.73	-2.14304
3477.8	-2.0595
3477.87	-2.03773
3477.93	-2.0877
3478	-2.01031
3478.07	-2.07507
3478.13	-2.10629
3478.2	-2.13697
3478.27	-2.08026
3478.33	-2.1676
3478.4	-2.05442
3478.47	-2.1288
3478.53	-2.12424
3478.6	-2.06649
3478.67	-2.13307
3478.73	-2.17602
3478.8	-2.14953
3478.87	-2.13793
3478.93	-2.09499
3479	-2.13581
3479.07	-2.10082
3479.13	-2.08412
3479.2	-2.06143
3479.27	-2.06601
3479.33	-2.08904
3479.4	-2.07142
3479.47	-2.06728
3479.53	-2.09056
3479.6	-2.18063
3479.67	-2.06137
3479.73	-2.10277
3479.8	-1.9952
3479.87	-2.08973
3479.93	-2.078

## Sheet: ESR-OH-TG-Figure. 1f
Field	[G]
3375	-2.09
3375.07	-2.08506
3375.13	-2.13626
3375.2	-2.13682
3375.27	-2.12422
3375.33	-2.07868
3375.4	-2.05355
3375.47	-2.20252
3375.53	-2.0766
3375.6	-2.05891
3375.67	-2.16484
3375.73	-2.11535
3375.8	-2.05356
3375.87	-2.11394
3375.93	-2.13732
3376	-2.10312
3376.07	-2.11836
3376.13	-2.1004
3376.2	-2.04832
3376.27	-2.13562
3376.33	-2.08209
3376.4	-2.18853
3376.47	-2.06298
3376.53	-2.07422
3376.6	-2.12213
3376.67	-2.14148
3376.73	-2.10724
3376.8	-2.07218
3376.87	-2.09133
3376.93	-2.08963
3377	-2.10896
3377.07	-2.11496
3377.13	-2.19068
3377.2	-2.07816
3377.27	-2.14807
3377.33	-2.1426
3377.4	-2.12167
3377.47	-2.06029
3377.53	-2.1045
3377.6	-2.07946
3377.67	-2.13118
3377.73	-2.10594
3377.8	-2.16041
3377.87	-2.06108
3377.93	-2.12127
3378	-2.08423
3378.07	-2.08817
3378.13	-2.08637
3378.2	-2.08446
3378.27	-2.06106
3378.33	-2.05121
3378.4	-2.13359
3378.47	-2.16049
3378.53	-2.08008
3378.6	-2.06513
3378.67	-2.18374
3378.73	-2.07918
3378.8	-2.10558
3378.87	-2.12776
3378.93	-2.10761
3379	-2.13199
3379.07	-2.06653
3379.13	-2.16567
3379.2	-2.1408
3379.27	-2.18558
3379.33	-2.14023
3379.4	-2.1284
3379.47	-1.98605
3379.53	-2.07613
3379.6	-2.19022
3379.67	-2.1264
3379.73	-2.08433
3379.8	-2.08832
3379.87	-2.08791
3379.93	-2.11841
3380	-2.13037
3380.07	-2.06918
3380.13	-2.06158
3380.2	-2.10352
3380.27	-2.12928
3380.33	-1.99476
3380.4	-2.11358
3380.47	-2.08298
3380.53	-2.02663
3380.6	-2.05569
3380.67	-2.14632
3380.73	-2.1155
3380.8	-2.09239
3380.87	-2.08121
3380.93	-2.07318
3381	-2.09195
3381.07	-2.13669
3381.13	-2.12401
3381.2	-2.09827
3381.27	-2.05694
3381.33	-2.09412
3381.4	-2.10041
3381.47	-2.07417
3381.53	-2.15254
3381.6	-2.07942
3381.67	-2.11679
3381.73	-2.11991
3381.8	-2.094
3381.87	-2.03897
3381.93	-2.10865
3382	-2.14774
3382.07	-2.06568
3382.13	-2.03493
3382.2	-2.1144
3382.27	-2.0132
3382.33	-2.09493
3382.4	-2.08439
3382.47	-2.19651
3382.53	-2.08356
3382.6	-2.08365
3382.67	-2.1135
3382.73	-2.10452
3382.8	-2.10113
3382.87	-2.09429
3382.93	-2.15862
3383	-2.12451
3383.07	-2.0816
3383.13	-2.08807
3383.2	-2.09484
3383.27	-2.03977
3383.33	-2.07281
3383.4	-2.12142
3383.47	-2.15243
3383.53	-2.1063
3383.6	-2.05197
3383.67	-2.06004
3383.73	-2.15842
3383.8	-2.12937
3383.87	-2.09852
3383.93	-2.13803
3384	-2.09802
3384.07	-2.06778
3384.13	-2.13413
3384.2	-2.06371
3384.27	-2.05843
3384.33	-2.08241
3384.4	-2.04679
3384.47	-2.08284
3384.53	-2.11595
3384.6	-2.11016
3384.67	-2.07124
3384.73	-2.11005
3384.8	-2.09875
3384.87	-2.06311
3384.93	-2.08808
3385	-2.17352
3385.07	-2.11748
3385.13	-2.14761
3385.2	-2.10133
3385.27	-2.14315
3385.33	-2.11868
3385.4	-2.0629
3385.47	-2.13002
3385.53	-2.07693
3385.6	-2.08754
3385.67	-2.06678
3385.73	-2.09027
3385.8	-2.10464
3385.87	-2.07888
3385.93	-2.06602
3386	-2.1197
3386.07	-2.07533
3386.13	-2.12163
3386.2	-2.10558
3386.27	-2.0767
3386.33	-2.05572
3386.4	-2.1736
3386.47	-2.07729
3386.53	-2.08149
3386.6	-2.07985
3386.67	-2.0935
3386.73	-2.0144
3386.8	-2.08509
3386.87	-2.11628
3386.93	-2.06531
3387	-2.11186
3387.07	-2.10415
3387.13	-2.1115
3387.2	-2.12741
3387.27	-2.14417
3387.33	-1.99094
3387.4	-2.04485
3387.47	-2.09356
3387.53	-2.16471
3387.6	-2.04917
3387.67	-2.12594
3387.73	-2.16213
3387.8	-2.13844
3387.87	-2.12271
3387.93	-2.12637
3388	-2.11142
3388.07	-2.14516
3388.13	-2.1361
3388.2	-2.09324
3388.27	-2.13516
3388.33	-2.08471
3388.4	-2.09863
3388.47	-2.14734
3388.53	-2.13578
3388.6	-2.16081
3388.67	-2.09291
3388.73	-2.0962
3388.8	-2.1631
3388.87	-2.18931
3388.93	-2.10817
3389	-2.01817
3389.07	-2.09289
3389.13	-2.14579
3389.2	-2.10916
3389.27	-2.06734
3389.33	-2.07265
3389.4	-2.15389
3389.47	-2.08729
3389.53	-2.14643
3389.6	-2.07822
3389.67	-2.02683
3389.73	-2.07285
3389.8	-2.08382
3389.87	-2.06249
3389.93	-2.07851
3390	-2.12085
3390.07	-2.08966
3390.13	-2.12657
3390.2	-2.04555
3390.27	-2.09059
3390.33	-2.04351
3390.4	-2.12745
3390.47	-2.09799
3390.53	-2.13418
3390.6	-2.11878
3390.67	-2.067
3390.73	-2.09469
3390.8	-2.05743
3390.87	-2.18403
3390.93	-2.10656
3391	-2.07186
3391.07	-2.17875
3391.13	-2.082
3391.2	-2.06467
3391.27	-2.0481
3391.33	-2.013
3391.4	-2.07697
3391.47	-2.06311
3391.53	-2.03403
3391.6	-2.05284
3391.67	-2.13618
3391.73	-2.14182
3391.8	-2.06602
3391.87	-2.09303
3391.93	-2.10132
3392	-2.07846
3392.07	-2.09387
3392.13	-2.12802
3392.2	-2.07579
3392.27	-2.09362
3392.33	-2.06373
3392.4	-2.1157
3392.47	-2.16352
3392.53	-2.08959
3392.6	-2.04165
3392.67	-2.15282
3392.73	-2.02582
3392.8	-2.05134
3392.87	-2.04148
3392.93	-2.06423
3393	-2.0201
3393.07	-2.07924
3393.13	-1.99027
3393.2	-2.0663
3393.27	-2.0437
3393.33	-1.99349
3393.4	-2.02581
3393.47	-1.92731
3393.53	-1.99484
3393.6	-1.89625
3393.67	-1.9524
3393.73	-1.99066
3393.8	-1.99976
3393.87	-1.97542
3393.93	-1.93895
3394	-1.89962
3394.07	-1.91863
3394.13	-1.93799
3394.2	-1.93765
3394.27	-1.94078
3394.33	-1.95699
3394.4	-1.90112
3394.47	-1.89069
3394.53	-1.90227
3394.6	-1.88446
3394.67	-1.84633
3394.73	-1.85416
3394.8	-1.95794
3394.87	-1.90453
3394.93	-1.87073
3395	-1.83665
3395.07	-1.80373
3395.13	-1.86349
3395.2	-1.92228
3395.27	-2.01717
3395.33	-1.94144
3395.4	-1.95051
3395.47	-1.97138
3395.53	-1.93802
3395.6	-1.99016
3395.67	-1.9839
3395.73	-1.94585
3395.8	-2.02385
3395.87	-1.98972
3395.93	-2.03671
3396	-2.02133
3396.07	-2.06856
3396.13	-1.95507
3396.2	-1.96304
3396.27	-1.99181
3396.33	-1.99267
3396.4	-2.0029
3396.47	-2.00798
3396.53	-1.97318
3396.6	-2.01522
3396.67	-2.09629
3396.73	-2.02076
3396.8	-2.06887
3396.87	-2.0988
3396.93	-2.1093
3397	-2.13442
3397.07	-2.08744
3397.13	-2.19456
3397.2	-2.08966
3397.27	-2.11417
3397.33	-2.19222
3397.4	-2.0608
3397.47	-2.13926
3397.53	-2.1584
3397.6	-2.16965
3397.67	-2.17765
3397.73	-2.18095
3397.8	-2.2178
3397.87	-2.16636
3397.93	-2.16272
3398	-2.19061
3398.07	-2.17286
3398.13	-2.15022
3398.2	-2.11707
3398.27	-2.07662
3398.33	-2.0901
3398.4	-2.01026
3398.47	-1.93797
3398.53	-1.87871
3398.6	-1.82959
3398.67	-1.73504
3398.73	-1.674
3398.8	-1.57998
3398.87	-1.44486
3398.93	-1.49818
3399	-1.36178
3399.07	-1.22566
3399.13	-1.22164
3399.2	-1.1044
3399.27	-1.22489
3399.33	-1.15619
3399.4	-0.98248
3399.47	-1.01942
3399.53	-0.913737
3399.6	-0.933637
3399.67	-0.96947
3399.73	-0.89152
3399.8	-0.99099
3399.87	-1.05898
3399.93	-1.08866
3400	-1.08734
3400.07	-1.13789
3400.13	-1.12179
3400.2	-1.22766
3400.27	-1.30721
3400.33	-1.34203
3400.4	-1.33282
3400.47	-1.38932
3400.53	-1.4905
3400.6	-1.51642
3400.67	-1.58515
3400.73	-1.4928
3400.8	-1.59263
3400.87	-1.68005
3400.93	-1.76111
3401	-1.75232
3401.07	-1.8425
3401.13	-1.86268
3401.2	-1.92571
3401.27	-1.97742
3401.33	-1.92379
3401.4	-2.07593
3401.47	-1.97965
3401.53	-2.10727
3401.6	-2.17523
3401.67	-2.19299
3401.73	-2.30105
3401.8	-2.2845
3401.87	-2.30297
3401.93	-2.44111
3402	-2.48789
3402.07	-2.38454
3402.13	-2.49997
3402.2	-2.6167
3402.27	-2.60747
3402.33	-2.62359
3402.4	-2.69185
3402.47	-2.72946
3402.53	-2.70842
3402.6	-2.87249
3402.67	-2.8058
3402.73	-2.921
3402.8	-2.8925
3402.87	-2.96914
3402.93	-3.09488
3403	-3.11569
3403.07	-3.13891
3403.13	-3.11606
3403.2	-3.13803
3403.27	-3.2088
3403.33	-3.23079
3403.4	-3.21694
3403.47	-3.2227
3403.53	-3.15314
3403.6	-3.2646
3403.67	-3.25144
3403.73	-3.16911
3403.8	-3.13356
3403.87	-3.18786
3403.93	-3.05046
3404	-3.00312
3404.07	-2.95237
3404.13	-2.88101
3404.2	-2.73871
3404.27	-2.68307
3404.33	-2.68417
3404.4	-2.62479
3404.47	-2.5188
3404.53	-2.45715
3404.6	-2.41849
3404.67	-2.35869
3404.73	-2.38043
3404.8	-2.26175
3404.87	-2.25037
3404.93	-2.20227
3405	-2.15769
3405.07	-2.11187
3405.13	-2.12075
3405.2	-2.19136
3405.27	-2.12376
3405.33	-2.14704
3405.4	-2.1549
3405.47	-2.10312
3405.53	-2.13829
3405.6	-2.17077
3405.67	-2.14344
3405.73	-2.09372
3405.8	-2.12124
3405.87	-2.09367
3405.93	-2.06589
3406	-2.13011
3406.07	-2.06136
3406.13	-2.13221
3406.2	-2.08991
3406.27	-2.06464
3406.33	-2.06406
3406.4	-2.05562
3406.47	-2.05982
3406.53	-2.11023
3406.6	-2.0551
3406.67	-2.09901
3406.73	-2.07053
3406.8	-2.07127
3406.87	-2.12946
3406.93	-2.09166
3407	-2.12141
3407.07	-2.10228
3407.13	-2.09182
3407.2	-2.10254
3407.27	-2.07218
3407.33	-2.09954
3407.4	-2.05621
3407.47	-2.11844
3407.53	-2.08469
3407.6	-2.1283
3407.67	-2.05951
3407.73	-2.09606
3407.8	-2.09463
3407.87	-1.97785
3407.93	-2.07606
3408	-2.15815
3408.07	-2.1234
3408.13	-2.0931
3408.2	-2.1597
3408.27	-2.0266
3408.33	-2.18764
3408.4	-2.05263
3408.47	-2.10938
3408.53	-2.10099
3408.6	-2.0799
3408.67	-1.99438
3408.73	-2.10972
3408.8	-2.1242
3408.87	-2.11835
3408.93	-2.05758
3409	-2.12059
3409.07	-2.10936
3409.13	-2.12092
3409.2	-2.06682
3409.27	-2.04689
3409.33	-2.10004
3409.4	-2.05702
3409.47	-2.03751
3409.53	-2.04731
3409.6	-2.04993
3409.67	-2.04927
3409.73	-2.03076
3409.8	-2.05354
3409.87	-1.92766
3409.93	-1.91958
3410	-2.02474
3410.07	-1.94911
3410.13	-2.07106
3410.2	-1.95761
3410.27	-1.9311
3410.33	-1.98707
3410.4	-1.97993
3410.47	-1.99367
3410.53	-1.95437
3410.6	-1.97913
3410.67	-1.87233
3410.73	-1.94565
3410.8	-1.95573
3410.87	-2.00883
3410.93	-2.0228
3411	-1.97698
3411.07	-1.9888
3411.13	-1.87752
3411.2	-1.96023
3411.27	-1.99
3411.33	-1.98317
3411.4	-1.94364
3411.47	-1.97902
3411.53	-1.92162
3411.6	-1.91365
3411.67	-1.89345
3411.73	-1.95063
3411.8	-1.94171
3411.87	-1.96415
3411.93	-1.95152
3412	-1.91101
3412.07	-1.96719
3412.13	-1.95735
3412.2	-2.03243
3412.27	-1.94812
3412.33	-1.92027
3412.4	-1.92382
3412.47	-1.9282
3412.53	-2.01152
3412.6	-1.96024
3412.67	-1.94355
3412.73	-1.95233
3412.8	-1.98742
3412.87	-1.94985
3412.93	-1.85166
3413	-1.82513
3413.07	-1.75679
3413.13	-1.70607
3413.2	-1.58429
3413.27	-1.55276
3413.33	-1.39702
3413.4	-1.34728
3413.47	-1.24158
3413.53	-1.01276
3413.6	-0.909213
3413.67	-0.740982
3413.73	-0.605545
3413.8	-0.358042
3413.87	-0.267268
3413.93	-0.291974
3414	-0.121676
3414.07	-0.0317383
3414.13	-0.00175476
3414.2	0.129484
3414.27	0.151655
3414.33	0.184944
3414.4	0.203766
3414.47	0.201009
3414.53	0.235997
3414.6	0.137899
3414.67	0.155418
3414.73	0.0269979
3414.8	-0.0939713
3414.87	-0.1262
3414.93	-0.238187
3415	-0.250231
3415.07	-0.463066
3415.13	-0.578272
3415.2	-0.639875
3415.27	-0.729955
3415.33	-0.765345
3415.4	-0.871287
3415.47	-0.985367
3415.53	-1.09583
3415.6	-1.15812
3415.67	-1.28976
3415.73	-1.37415
3415.8	-1.45586
3415.87	-1.45919
3415.93	-1.61382
3416	-1.6472
3416.07	-1.7418
3416.13	-1.8857
3416.2	-1.87178
3416.27	-2.05842
3416.33	-2.08302
3416.4	-2.07924
3416.47	-2.2405
3416.53	-2.28503
3416.6	-2.40756
3416.67	-2.50922
3416.73	-2.46618
3416.8	-2.54219
3416.87	-2.7518
3416.93	-2.8328
3417	-2.87913
3417.07	-2.87884
3417.13	-2.95965
3417.2	-3.12241
3417.27	-3.21298
3417.33	-3.30441
3417.4	-3.29664
3417.47	-3.50717
3417.53	-3.62686
3417.6	-3.66844
3417.67	-3.66354
3417.73	-3.72745
3417.8	-3.95056
3417.87	-3.98356
3417.93	-4.09626
3418	-4.17295
3418.07	-4.22995
3418.13	-4.23548
3418.2	-4.24529
3418.27	-4.29444
3418.33	-4.37861
3418.4	-4.22484
3418.47	-4.22787
3418.53	-4.09706
3418.6	-4.15569
3418.67	-3.95655
3418.73	-3.97953
3418.8	-3.79648
3418.87	-3.65219
3418.93	-3.60224
3419	-3.50974
3419.07	-3.32139
3419.13	-3.23817
3419.2	-3.07057
3419.27	-2.95263
3419.33	-2.85075
3419.4	-2.74935
3419.47	-2.65341
3419.53	-2.57936
3419.6	-2.58165
3419.67	-2.52278
3419.73	-2.34964
3419.8	-2.40226
3419.87	-2.40478
3419.93	-2.29902
3420	-2.40446
3420.07	-2.3769
3420.13	-2.25753
3420.2	-2.33941
3420.27	-2.35448
3420.33	-2.31632
3420.4	-2.29679
3420.47	-2.42959
3420.53	-2.33502
3420.6	-2.28371
3420.67	-2.39515
3420.73	-2.27933
3420.8	-2.3754
3420.87	-2.39819
3420.93	-2.38549
3421	-2.34036
3421.07	-2.3173
3421.13	-2.34918
3421.2	-2.373
3421.27	-2.20775
3421.33	-2.28179
3421.4	-2.23341
3421.47	-2.25434
3421.53	-2.31443
3421.6	-2.33325
3421.67	-2.26091
3421.73	-2.24908
3421.8	-2.19692
3421.87	-2.23505
3421.93	-2.33643
3422	-2.22369
3422.07	-2.17947
3422.13	-2.28797
3422.2	-2.23024
3422.27	-2.20875
3422.33	-2.22271
3422.4	-2.16756
3422.47	-2.14347
3422.53	-2.17397
3422.6	-2.15705
3422.67	-2.25014
3422.73	-2.14395
3422.8	-2.24324
3422.87	-2.25876
3422.93	-2.12553
3423	-2.19765
3423.07	-2.16723
3423.13	-2.16102
3423.2	-2.14221
3423.27	-2.14166
3423.33	-2.13318
3423.4	-2.08647
3423.47	-2.24175
3423.53	-2.14088
3423.6	-2.25306
3423.67	-2.14443
3423.73	-2.16354
3423.8	-2.28328
3423.87	-2.09689
3423.93	-2.1888
3424	-2.09927
3424.07	-2.17344
3424.13	-2.16807
3424.2	-2.10584
3424.27	-2.13259
3424.33	-2.08661
3424.4	-2.11149
3424.47	-2.19705
3424.53	-2.2873
3424.6	-2.15543
3424.67	-2.0179
3424.73	-2.08849
3424.8	-2.12254
3424.87	-2.10365
3424.93	-2.04913
3425	-2.12453
3425.07	-2.05794
3425.13	-2.19553
3425.2	-2.0832
3425.27	-2.06958
3425.33	-2.06363
3425.4	-2.0519
3425.47	-2.04992
3425.53	-2.06802
3425.6	-1.99947
3425.67	-1.9894
3425.73	-1.97424
3425.8	-1.9792
3425.87	-1.99874
3425.93	-1.98913
3426	-2.04784
3426.07	-1.99965
3426.13	-1.96026
3426.2	-2.01461
3426.27	-1.91431
3426.33	-1.92671
3426.4	-1.83328
3426.47	-1.89546
3426.53	-1.91897
3426.6	-1.9089
3426.67	-1.94484
3426.73	-1.92371
3426.8	-2.01321
3426.87	-1.89653
3426.93	-1.91134
3427	-1.87664
3427.07	-1.9586
3427.13	-1.88077
3427.2	-1.96514
3427.27	-1.89446
3427.33	-1.88255
3427.4	-1.84565
3427.47	-1.94993
3427.53	-1.89963
3427.6	-1.83401
3427.67	-1.83757
3427.73	-1.8871
3427.8	-1.83369
3427.87	-1.81622
3427.93	-1.77051
3428	-1.70225
3428.07	-1.68425
3428.13	-1.55781
3428.2	-1.46516
3428.27	-1.29693
3428.33	-1.30103
3428.4	-1.14461
3428.47	-0.994237
3428.53	-0.844477
3428.6	-0.747139
3428.67	-0.684153
3428.73	-0.5634
3428.8	-0.411334
3428.87	-0.302208
3428.93	-0.110199
3429	-0.0675405
3429.07	0.04039
3429.13	0.0880101
3429.2	0.145503
3429.27	0.179558
3429.33	0.159096
3429.4	0.115072
3429.47	0.190231
3429.53	0.0419947
3429.6	0.0479813
3429.67	0.0291799
3429.73	-0.0689723
3429.8	-0.0733465
3429.87	-0.25323
3429.93	-0.389224
3430	-0.42587
3430.07	-0.571592
3430.13	-0.575737
3430.2	-0.741788
3430.27	-0.794711
3430.33	-0.922628
3430.4	-1.08049
3430.47	-1.09924
3430.53	-1.17911
3430.6	-1.37062
3430.67	-1.33522
3430.73	-1.39893
3430.8	-1.48485
3430.87	-1.5802
3430.93	-1.7133
3431	-1.82239
3431.07	-1.87149
3431.13	-1.96201
3431.2	-1.99513
3431.27	-2.07607
3431.33	-2.17057
3431.4	-2.35745
3431.47	-2.32716
3431.53	-2.46098
3431.6	-2.55151
3431.67	-2.69177
3431.73	-2.73923
3431.8	-2.7487
3431.87	-2.86665
3431.93	-2.95107
3432	-3.05487
3432.07	-3.10357
3432.13	-3.17327
3432.2	-3.3189
3432.27	-3.29983
3432.33	-3.4466
3432.4	-3.49073
3432.47	-3.56137
3432.53	-3.61267
3432.6	-3.7117
3432.67	-3.85127
3432.73	-3.87522
3432.8	-3.97936
3432.87	-4.05277
3432.93	-4.14225
3433	-4.15158
3433.07	-4.21007
3433.13	-4.20544
3433.2	-4.26644
3433.27	-4.23673
3433.33	-4.23698
3433.4	-4.23127
3433.47	-4.17036
3433.53	-4.08292
3433.6	-3.99103
3433.67	-3.84061
3433.73	-3.7743
3433.8	-3.64323
3433.87	-3.55489
3433.93	-3.38887
3434	-3.30005
3434.07	-3.28386
3434.13	-3.0602
3434.2	-3.05609
3434.27	-2.85213
3434.33	-2.77295
3434.4	-2.66759
3434.47	-2.54011
3434.53	-2.51051
3434.6	-2.39427
3434.67	-2.44141
3434.73	-2.48162
3434.8	-2.30211
3434.87	-2.29132
3434.93	-2.22095
3435	-2.38022
3435.07	-2.28051
3435.13	-2.27458
3435.2	-2.30724
3435.27	-2.3355
3435.33	-2.17604
3435.4	-2.32273
3435.47	-2.25285
3435.53	-2.30558
3435.6	-2.26177
3435.67	-2.26336
3435.73	-2.22571
3435.8	-2.2617
3435.87	-2.33117
3435.93	-2.32054
3436	-2.313
3436.07	-2.24807
3436.13	-2.28035
3436.2	-2.23682
3436.27	-2.23089
3436.33	-2.23135
3436.4	-2.30319
3436.47	-2.29461
3436.53	-2.24824
3436.6	-2.30637
3436.67	-2.27696
3436.73	-2.25693
3436.8	-2.28041
3436.87	-2.2494
3436.93	-2.25999
3437	-2.36532
3437.07	-2.25312
3437.13	-2.27164
3437.2	-2.28994
3437.27	-2.28176
3437.33	-2.21086
3437.4	-2.24882
3437.47	-2.23443
3437.53	-2.262
3437.6	-2.28452
3437.67	-2.20265
3437.73	-2.2498
3437.8	-2.25908
3437.87	-2.21731
3437.93	-2.33262
3438	-2.19777
3438.07	-2.26975
3438.13	-2.20054
3438.2	-2.22526
3438.27	-2.21204
3438.33	-2.15987
3438.4	-2.22956
3438.47	-2.16969
3438.53	-2.19341
3438.6	-2.27344
3438.67	-2.19794
3438.73	-2.13147
3438.8	-2.18792
3438.87	-2.22633
3438.93	-2.18024
3439	-2.17499
3439.07	-2.23625
3439.13	-2.10363
3439.2	-2.14216
3439.27	-2.19994
3439.33	-2.22308
3439.4	-2.27121
3439.47	-2.16073
3439.53	-2.10192
3439.6	-2.20856
3439.67	-2.22036
3439.73	-2.13755
3439.8	-2.16897
3439.87	-2.17763
3439.93	-2.14401
3440	-2.21685
3440.07	-2.23551
3440.13	-2.18872
3440.2	-2.17088
3440.27	-2.19703
3440.33	-2.1593
3440.4	-2.19795
3440.47	-2.06616
3440.53	-2.19336
3440.6	-2.18363
3440.67	-2.11937
3440.73	-2.12359
3440.8	-2.14764
3440.87	-2.16136
3440.93	-2.14643
3441	-2.16918
3441.07	-2.21022
3441.13	-2.13735
3441.2	-2.09427
3441.27	-2.20524
3441.33	-2.20063
3441.4	-2.21136
3441.47	-2.12891
3441.53	-2.16959
3441.6	-2.17121
3441.67	-2.12788
3441.73	-2.09988
3441.8	-2.2332
3441.87	-2.09903
3441.93	-2.08649
3442	-2.15223
3442.07	-2.01588
3442.13	-2.1975
3442.2	-2.11261
3442.27	-2.11891
3442.33	-2.04793
3442.4	-2.08847
3442.47	-2.06313
3442.53	-2.04755
3442.6	-2.10473
3442.67	-2.11397
3442.73	-2.06112
3442.8	-2.05584
3442.87	-2.01609
3442.93	-2.03664
3443	-1.92872
3443.07	-1.8368
3443.13	-1.77435
3443.2	-1.71402
3443.27	-1.60572
3443.33	-1.62112
3443.4	-1.51797
3443.47	-1.39438
3443.53	-1.30724
3443.6	-1.25817
3443.67	-1.17767
3443.73	-1.14173
3443.8	-1.12318
3443.87	-1.02642
3443.93	-1.00903
3444	-0.969503
3444.07	-0.930402
3444.13	-0.970182
3444.2	-0.965764
3444.27	-0.872599
3444.33	-0.974459
3444.4	-0.947846
3444.47	-1.12619
3444.53	-1.024
3444.6	-1.08097
3444.67	-1.13001
3444.73	-1.17205
3444.8	-1.30564
3444.87	-1.27159
3444.93	-1.37295
3445	-1.29805
3445.07	-1.45676
3445.13	-1.52907
3445.2	-1.55647
3445.27	-1.61107
3445.33	-1.61677
3445.4	-1.64719
3445.47	-1.75029
3445.53	-1.72546
3445.6	-1.82756
3445.67	-1.70372
3445.73	-1.81319
3445.8	-1.84451
3445.87	-1.96753
3445.93	-1.9701
3446	-2.10171
3446.07	-2.1024
3446.13	-2.10035
3446.2	-2.09877
3446.27	-2.13061
3446.33	-2.21775
3446.4	-2.20334
3446.47	-2.28489
3446.53	-2.32751
3446.6	-2.39692
3446.67	-2.43656
3446.73	-2.49615
3446.8	-2.50344
3446.87	-2.63535
3446.93	-2.53007
3447	-2.62838
3447.07	-2.66371
3447.13	-2.72972
3447.2	-2.75717
3447.27	-2.79139
3447.33	-2.83229
3447.4	-2.89134
3447.47	-2.89476
3447.53	-2.96961
3447.6	-3.05781
3447.67	-2.98845
3447.73	-3.11751
3447.8	-3.13999
3447.87	-3.16641
3447.93	-3.21725
3448	-3.31979
3448.07	-3.24589
3448.13	-3.19104
3448.2	-3.15554
3448.27	-3.19209
3448.33	-3.04366
3448.4	-3.05741
3448.47	-3.02877
3448.53	-3.01419
3448.6	-2.85109
3448.67	-2.84101
3448.73	-2.79742
3448.8	-2.62535
3448.87	-2.58744
3448.93	-2.5568
3449	-2.55395
3449.07	-2.45854
3449.13	-2.35747
3449.2	-2.34236
3449.27	-2.22838
3449.33	-2.21374
3449.4	-2.15012
3449.47	-2.15475
3449.53	-2.08604
3449.6	-2.08952
3449.67	-2.08475
3449.73	-2.07361
3449.8	-2.05239
3449.87	-2.02768
3449.93	-2.05294
3450	-2.12718
3450.07	-2.11013
3450.13	-2.08
3450.2	-2.03743
3450.27	-2.06045
3450.33	-2.11803
3450.4	-2.08109
3450.47	-2.11144
3450.53	-2.15156
3450.6	-2.10325
3450.67	-2.18504
3450.73	-2.10471
3450.8	-2.14701
3450.87	-2.09684
3450.93	-2.09547
3451	-2.03949
3451.07	-2.20068
3451.13	-2.2414
3451.2	-2.17354
3451.27	-2.16142
3451.33	-2.17533
3451.4	-2.21447
3451.47	-2.13377
3451.53	-2.22355
3451.6	-2.25817
3451.67	-2.22652
3451.73	-2.27355
3451.8	-2.19943
3451.87	-2.27931
3451.93	-2.2282
3452	-2.24126
3452.07	-2.2708
3452.13	-2.27775
3452.2	-2.24519
3452.27	-2.25233
3452.33	-2.27762
3452.4	-2.28142
3452.47	-2.27011
3452.53	-2.3325
3452.6	-2.21301
3452.67	-2.3331
3452.73	-2.31579
3452.8	-2.24824
3452.87	-2.30913
3452.93	-2.3387
3453	-2.34336
3453.07	-2.32189
3453.13	-2.31673
3453.2	-2.30495
3453.27	-2.27177
3453.33	-2.23215
3453.4	-2.24544
3453.47	-2.29696
3453.53	-2.29013
3453.6	-2.29706
3453.67	-2.30215
3453.73	-2.31806
3453.8	-2.32626
3453.87	-2.24388
3453.93	-2.20275
3454	-2.24989
3454.07	-2.23386
3454.13	-2.23237
3454.2	-2.24235
3454.27	-2.20061
3454.33	-2.25303
3454.4	-2.1782
3454.47	-2.19228
3454.53	-2.19805
3454.6	-2.22604
3454.67	-2.26877
3454.73	-2.18085
3454.8	-2.15067
3454.87	-2.21008
3454.93	-2.2798
3455	-2.15507
3455.07	-2.1417
3455.13	-2.23132
3455.2	-2.19558
3455.27	-2.21659
3455.33	-2.15402
3455.4	-2.16968
3455.47	-2.28404
3455.53	-2.11601
3455.6	-2.14273
3455.67	-2.18041
3455.73	-2.15156
3455.8	-2.16811
3455.87	-2.12797
3455.93	-2.02525
3456	-2.13456
3456.07	-2.11281
3456.13	-2.13872
3456.2	-2.08366
3456.27	-2.13738
3456.33	-2.06966
3456.4	-2.15423
3456.47	-2.15679
3456.53	-2.17049
3456.6	-2.16782
3456.67	-2.12506
3456.73	-2.18661
3456.8	-2.14961
3456.87	-2.15475
3456.93	-2.13046
3457	-2.07746
3457.07	-2.02503
3457.13	-2.1184
3457.2	-2.11052
3457.27	-2.08572
3457.33	-2.08192
3457.4	-2.09904
3457.47	-2.14047
3457.53	-2.16086
3457.6	-2.09351
3457.67	-2.09454
3457.73	-2.14204
3457.8	-2.09684
3457.87	-2.11437
3457.93	-2.13903
3458	-2.13506
3458.07	-2.16844
3458.13	-2.10748
3458.2	-2.12108
3458.27	-2.1065
3458.33	-2.09921
3458.4	-2.10808
3458.47	-2.11859
3458.53	-2.07531
3458.6	-2.10047
3458.67	-2.17896
3458.73	-2.11367
3458.8	-2.07708
3458.87	-2.10586
3458.93	-2.11035
3459	-2.09212
3459.07	-2.18577
3459.13	-2.15127
3459.2	-2.10098
3459.27	-2.08923
3459.33	-2.12857
3459.4	-2.07806
3459.47	-2.11761
3459.53	-2.03761
3459.6	-2.10909
3459.67	-2.13956
3459.73	-2.09137
3459.8	-2.1723
3459.87	-2.15801
3459.93	-2.13012
3460	-2.09678
3460.07	-2.11786
3460.13	-2.16178
3460.2	-2.06462
3460.27	-2.10861
3460.33	-2.06896
3460.4	-2.04878
3460.47	-2.06675
3460.53	-2.12352
3460.6	-2.20216
3460.67	-2.18402
3460.73	-2.07868
3460.8	-2.17339
3460.87	-2.19024
3460.93	-2.06153
3461	-2.09486
3461.07	-2.11696
3461.13	-2.06826
3461.2	-2.08745
3461.27	-2.12113
3461.33	-2.14865
3461.4	-2.02157
3461.47	-2.11891
3461.53	-2.1552
3461.6	-2.0433
3461.67	-2.11621
3461.73	-2.15847
3461.8	-2.19169
3461.87	-2.11703
3461.93	-2.05162
3462	-2.13276
3462.07	-2.06574
3462.13	-2.13316
3462.2	-2.10075
3462.27	-2.12444
3462.33	-2.13073
3462.4	-2.12936
3462.47	-2.10912
3462.53	-2.16383
3462.6	-2.11171
3462.67	-2.16318
3462.73	-2.17882
3462.8	-2.1094
3462.87	-2.11644
3462.93	-2.20321
3463	-2.17988
3463.07	-2.09751
3463.13	-2.09594
3463.2	-2.17482
3463.27	-2.16209
3463.33	-2.11161
3463.4	-2.10218
3463.47	-2.13964
3463.53	-2.16198
3463.6	-2.14477
3463.67	-2.10959
3463.73	-2.09652
3463.8	-2.08484
3463.87	-2.10161
3463.93	-2.13811
3464	-2.12803
3464.07	-2.11223
3464.13	-2.07622
3464.2	-2.13867
3464.27	-2.10729
3464.33	-2.15187
3464.4	-2.12997
3464.47	-2.14176
3464.53	-2.12924
3464.6	-2.08742
3464.67	-2.08
3464.73	-2.09604
3464.8	-2.12843
3464.87	-2.16787
3464.93	-2.12508
3465	-2.17631
3465.07	-2.13294
3465.13	-2.08917
3465.2	-2.15472
3465.27	-2.14297
3465.33	-2.17948
3465.4	-2.10026
3465.47	-2.12106
3465.53	-2.2384
3465.6	-2.11795
3465.67	-2.08475
3465.73	-2.17003
3465.8	-2.11735
3465.87	-2.15703
3465.93	-2.10805
3466	-2.09225
3466.07	-2.06346
3466.13	-2.18667
3466.2	-2.19796
3466.27	-2.11711
3466.33	-2.16184
3466.4	-2.12712
3466.47	-2.16712
3466.53	-2.1644
3466.6	-2.13735
3466.67	-2.16626
3466.73	-2.13975
3466.8	-2.15057
3466.87	-2.08171
3466.93	-2.15007
3467	-2.19298
3467.07	-2.06255
3467.13	-2.08507
3467.2	-2.16369
3467.27	-2.15821
3467.33	-2.15556
3467.4	-2.10428
3467.47	-2.07793
3467.53	-2.02457
3467.6	-2.08614
3467.67	-2.1563
3467.73	-2.03929
3467.8	-2.12418
3467.87	-2.14156
3467.93	-2.12098
3468	-2.09689
3468.07	-2.14672
3468.13	-2.18962
3468.2	-2.06047
3468.27	-2.14057
3468.33	-2.1514
3468.4	-2.13899
3468.47	-2.15336
3468.53	-2.14048
3468.6	-2.09372
3468.67	-2.12375
3468.73	-2.19159
3468.8	-2.1525
3468.87	-2.15953
3468.93	-2.22357
3469	-2.23431
3469.07	-2.14399
3469.13	-2.12559
3469.2	-2.10333
3469.27	-2.1419
3469.33	-2.118
3469.4	-2.11644
3469.47	-2.07617
3469.53	-2.13406
3469.6	-2.20267
3469.67	-2.15808
3469.73	-2.11751
3469.8	-2.14386
3469.87	-2.18089
3469.93	-2.15632
3470	-2.18318
3470.07	-2.17373
3470.13	-2.23315
3470.2	-2.09837
3470.27	-2.05671
3470.33	-2.10785
3470.4	-2.14257
3470.47	-2.18597
3470.53	-2.08626
3470.6	-2.1029
3470.67	-2.13534
3470.73	-2.122
3470.8	-2.10177
3470.87	-2.08678
3470.93	-2.12332
3471	-2.08462
3471.07	-2.12834
3471.13	-2.16395
3471.2	-2.15995
3471.27	-2.10354
3471.33	-2.10761
3471.4	-2.10688
3471.47	-2.21238
3471.53	-2.16626
3471.6	-2.18661
3471.67	-2.18601
3471.73	-2.12567
3471.8	-2.1735
3471.87	-2.16442
3471.93	-2.14444
3472	-2.11538
3472.07	-2.18732
3472.13	-2.16606
3472.2	-2.11322
3472.27	-2.11869
3472.33	-2.1074
3472.4	-2.11272
3472.47	-2.22897
3472.53	-2.09056
3472.6	-2.06578
3472.67	-2.12023
3472.73	-2.13418
3472.8	-2.0643
3472.87	-2.13265
3472.93	-2.17244
3473	-2.14517
3473.07	-2.07674
3473.13	-2.09582
3473.2	-2.11635
3473.27	-2.09342
3473.33	-2.18866
3473.4	-2.14339
3473.47	-2.15069
3473.53	-2.14707
3473.6	-2.11182
3473.67	-2.19719
3473.73	-2.10551
3473.8	-2.05464
3473.87	-2.14666
3473.93	-2.10674
3474	-2.18161
3474.07	-2.10591
3474.13	-2.17672
3474.2	-2.17611
3474.27	-2.16502
3474.33	-2.09389
3474.4	-2.02323
3474.47	-2.1081
3474.53	-2.1454
3474.6	-2.2043
3474.67	-2.1526
3474.73	-2.07567
3474.8	-2.15411
3474.87	-2.18746
3474.93	-2.14599
3475	-2.13645
3475.07	-2.21435
3475.13	-2.16178
3475.2	-2.18096
3475.27	-2.18542
3475.33	-2.12248
3475.4	-2.21771
3475.47	-2.1057
3475.53	-2.13315
3475.6	-2.12713
3475.67	-2.06266
3475.73	-2.03814
3475.8	-2.14028
3475.87	-2.11014
3475.93	-2.19328
3476	-2.1201
3476.07	-2.12283
3476.13	-2.10753
3476.2	-2.10084
3476.27	-2.10035
3476.33	-2.2018
3476.4	-2.13999
3476.47	-2.13169
3476.53	-2.08916
3476.6	-2.11219
3476.67	-2.09177
3476.73	-2.18171
3476.8	-2.16679
3476.87	-2.0758
3476.93	-2.13977
3477	-2.1456
3477.07	-2.14515
3477.13	-2.07904
3477.2	-2.17951
3477.27	-2.11432
3477.33	-2.17959
3477.4	-2.12752
3477.47	-2.12549
3477.53	-2.13693
3477.6	-2.15729
3477.67	-2.14682
3477.73	-2.13367
3477.8	-2.10925
3477.87	-2.15697
3477.93	-2.11475
3478	-2.07382
3478.07	-2.11108
3478.13	-2.11961
3478.2	-2.16098
3478.27	-2.12864
3478.33	-2.09252
3478.4	-2.14012
3478.47	-2.10258
3478.53	-2.1397
3478.6	-2.17583
3478.67	-2.14555
3478.73	-2.15014
3478.8	-2.18622
3478.87	-2.15205
3478.93	-2.1633
3479	-2.0821
3479.07	-2.15855
3479.13	-2.08486
3479.2	-2.13559
3479.27	-2.16202
3479.33	-2.20335
3479.4	-2.14909
3479.47	-2.12995
3479.53	-2.21308
3479.6	-2.17701
3479.67	-2.18092
3479.73	-2.09527
3479.8	-2.11995
3479.87	-2.14469
3479.93	-2.07738

## Sheet: ESR-O2-TG-Figure. 1f
Field	[G]
3371	-1.9523
3371.07	-1.86453
3371.13	-1.99809
3371.2	-1.91309
3371.27	-1.90488
3371.33	-1.89318
3371.4	-2.0188
3371.47	-1.86572
3371.53	-1.9247
3371.6	-1.96228
3371.67	-1.87895
3371.73	-1.88996
3371.8	-1.98732
3371.87	-1.87719
3371.93	-1.89023
3372	-1.82986
3372.07	-1.88859
3372.13	-1.95132
3372.2	-1.89117
3372.27	-1.92497
3372.33	-1.90182
3372.4	-1.81462
3372.47	-1.89471
3372.53	-1.90197
3372.6	-1.84376
3372.67	-2.01271
3372.73	-1.96893
3372.8	-1.83744
3372.87	-1.78893
3372.93	-1.7735
3373	-2.00601
3373.07	-1.91137
3373.13	-1.99102
3373.2	-1.88354
3373.27	-1.8918
3373.33	-1.93221
3373.4	-1.88406
3373.47	-1.91915
3373.53	-1.88974
3373.6	-1.80448
3373.67	-1.88647
3373.73	-1.97208
3373.8	-1.81334
3373.87	-1.9011
3373.93	-1.94133
3374	-1.87472
3374.07	-1.87251
3374.13	-1.99129
3374.2	-1.77817
3374.27	-1.90984
3374.33	-1.85431
3374.4	-1.85928
3374.47	-1.87559
3374.53	-1.96242
3374.6	-1.84418
3374.67	-1.86989
3374.73	-1.91626
3374.8	-1.904
3374.87	-1.90309
3374.93	-1.81997
3375	-1.93334
3375.07	-2.02591
3375.13	-1.961
3375.2	-1.91465
3375.27	-1.88974
3375.33	-1.96567
3375.4	-1.9127
3375.47	-1.98787
3375.53	-2.00854
3375.6	-1.91807
3375.67	-1.88682
3375.73	-1.93376
3375.8	-1.82541
3375.87	-1.93204
3375.93	-1.9924
3376	-2.00772
3376.07	-2.014
3376.13	-1.91744
3376.2	-1.9467
3376.27	-1.97827
3376.33	-1.9194
3376.4	-2.02748
3376.47	-1.91412
3376.53	-1.92306
3376.6	-1.87441
3376.67	-1.8903
3376.73	-1.92675
3376.8	-1.88486
3376.87	-1.83332
3376.93	-1.94769
3377	-1.86408
3377.07	-1.83547
3377.13	-1.94202
3377.2	-1.97649
3377.27	-1.90275
3377.33	-1.8114
3377.4	-1.90185
3377.47	-1.95808
3377.53	-1.95981
3377.6	-1.80914
3377.67	-1.85015
3377.73	-1.86585
3377.8	-1.87519
3377.87	-1.80252
3377.93	-1.80713
3378	-1.94797
3378.07	-1.82856
3378.13	-1.92509
3378.2	-1.92847
3378.27	-1.97777
3378.33	-2.01194
3378.4	-1.87899
3378.47	-1.91158
3378.53	-2.00008
3378.6	-1.88626
3378.67	-1.8942
3378.73	-1.87346
3378.8	-1.86526
3378.87	-1.88418
3378.93	-1.85562
3379	-1.82039
3379.07	-1.89132
3379.13	-1.95142
3379.2	-1.97783
3379.27	-1.88418
3379.33	-1.86102
3379.4	-1.93826
3379.47	-1.89049
3379.53	-1.84758
3379.6	-1.91689
3379.67	-1.94114
3379.73	-1.97147
3379.8	-1.93447
3379.87	-1.9178
3379.93	-1.82234
3380	-1.85993
3380.07	-1.95763
3380.13	-1.9744
3380.2	-1.87858
3380.27	-1.86816
3380.33	-1.84755
3380.4	-1.9322
3380.47	-1.88674
3380.53	-1.90012
3380.6	-1.95432
3380.67	-1.94986
3380.73	-1.90942
3380.8	-1.78857
3380.87	-2.00931
3380.93	-1.98805
3381	-1.90394
3381.07	-1.96513
3381.13	-1.9123
3381.2	-1.88864
3381.27	-1.9565
3381.33	-1.83933
3381.4	-1.9251
3381.47	-1.92805
3381.53	-1.91919
3381.6	-1.85827
3381.67	-1.91066
3381.73	-1.91915
3381.8	-1.9302
3381.87	-1.8446
3381.93	-1.89672
3382	-1.96118
3382.07	-1.93562
3382.13	-1.81462
3382.2	-1.94765
3382.27	-1.93612
3382.33	-1.91925
3382.4	-1.98394
3382.47	-1.95884
3382.53	-1.97736
3382.6	-1.90672
3382.67	-1.8482
3382.73	-1.98619
3382.8	-1.96565
3382.87	-1.89695
3382.93	-1.86673
3383	-1.83678
3383.07	-1.86385
3383.13	-1.86589
3383.2	-1.87802
3383.27	-1.89956
3383.33	-1.98712
3383.4	-1.82973
3383.47	-1.80782
3383.53	-1.84268
3383.6	-2.01111
3383.67	-2.02243
3383.73	-1.86998
3383.8	-1.9281
3383.87	-1.89461
3383.93	-1.85259
3384	-1.84303
3384.07	-1.88425
3384.13	-1.88852
3384.2	-1.96257
3384.27	-1.84311
3384.33	-1.81727
3384.4	-1.90516
3384.47	-1.85352
3384.53	-1.94171
3384.6	-1.87956
3384.67	-1.89185
3384.73	-1.82668
3384.8	-1.96662
3384.87	-1.8312
3384.93	-1.82477
3385	-1.92499
3385.07	-1.99203
3385.13	-1.81797
3385.2	-1.87678
3385.27	-1.86307
3385.33	-1.99002
3385.4	-1.96297
3385.47	-1.89947
3385.53	-1.8507
3385.6	-1.90052
3385.67	-1.90216
3385.73	-1.91471
3385.8	-1.93412
3385.87	-1.82407
3385.93	-1.93254
3386	-1.87427
3386.07	-1.94385
3386.13	-1.82092
3386.2	-1.88058
3386.27	-1.87436
3386.33	-1.86479
3386.4	-1.86756
3386.47	-1.97385
3386.53	-1.91592
3386.6	-1.97853
3386.67	-1.90497
3386.73	-1.99874
3386.8	-1.8954
3386.87	-1.7955
3386.93	-1.91686
3387	-1.90865
3387.07	-1.91202
3387.13	-1.84304
3387.2	-1.92295
3387.27	-1.80059
3387.33	-1.77138
3387.4	-1.89067
3387.47	-1.87427
3387.53	-1.93912
3387.6	-1.93292
3387.67	-1.87171
3387.73	-1.90119
3387.8	-1.84475
3387.87	-1.93596
3387.93	-1.95812
3388	-1.80825
3388.07	-1.84528
3388.13	-1.9762
3388.2	-1.93563
3388.27	-1.82442
3388.33	-1.90587
3388.4	-1.93749
3388.47	-1.92731
3388.53	-1.91073
3388.6	-1.95557
3388.67	-1.90916
3388.73	-1.74069
3388.8	-1.9299
3388.87	-1.90598
3388.93	-1.88769
3389	-1.85671
3389.07	-1.81594
3389.13	-1.89436
3389.2	-1.85723
3389.27	-1.87075
3389.33	-1.81559
3389.4	-1.87401
3389.47	-1.86519
3389.53	-1.96508
3389.6	-1.90948
3389.67	-1.81508
3389.73	-1.91451
3389.8	-1.87495
3389.87	-1.7671
3389.93	-1.91554
3390	-1.8882
3390.07	-1.85297
3390.13	-1.96722
3390.2	-1.84505
3390.27	-1.90437
3390.33	-1.97079
3390.4	-1.9018
3390.47	-1.86486
3390.53	-1.8798
3390.6	-1.85054
3390.67	-1.75687
3390.73	-1.80125
3390.8	-1.92629
3390.87	-1.83017
3390.93	-1.79999
3391	-1.98504
3391.07	-1.9179
3391.13	-1.9573
3391.2	-1.85608
3391.27	-1.9646
3391.33	-1.87258
3391.4	-1.87066
3391.47	-1.87356
3391.53	-1.88505
3391.6	-1.89476
3391.67	-1.89371
3391.73	-1.90678
3391.8	-1.88795
3391.87	-1.82186
3391.93	-1.85363
3392	-1.92903
3392.07	-1.9164
3392.13	-1.75466
3392.2	-1.89757
3392.27	-1.93047
3392.33	-1.82101
3392.4	-1.86484
3392.47	-1.87482
3392.53	-1.99041
3392.6	-1.91928
3392.67	-1.93722
3392.73	-1.86757
3392.8	-1.88802
3392.87	-1.83659
3392.93	-1.90837
3393	-1.82686
3393.07	-1.90685
3393.13	-1.90402
3393.2	-1.83314
3393.27	-1.89347
3393.33	-1.88163
3393.4	-1.87881
3393.47	-1.8915
3393.53	-1.88951
3393.6	-1.84058
3393.67	-1.75658
3393.73	-1.84627
3393.8	-1.78791
3393.87	-1.93289
3393.93	-1.87362
3394	-1.70736
3394.07	-1.82332
3394.13	-1.87638
3394.2	-1.78138
3394.27	-1.80457
3394.33	-1.93917
3394.4	-1.80573
3394.47	-1.83744
3394.53	-1.92067
3394.6	-1.78903
3394.67	-1.79967
3394.73	-1.75878
3394.8	-1.80402
3394.87	-1.76074
3394.93	-1.71394
3395	-1.69371
3395.07	-1.81677
3395.13	-1.82858
3395.2	-1.78342
3395.27	-1.81041
3395.33	-1.77936
3395.4	-1.87004
3395.47	-1.90471
3395.53	-1.75484
3395.6	-1.87316
3395.67	-1.73842
3395.73	-1.77816
3395.8	-1.75548
3395.87	-1.78781
3395.93	-1.76531
3396	-1.76469
3396.07	-1.70995
3396.13	-1.75953
3396.2	-1.75556
3396.27	-1.6133
3396.33	-1.72926
3396.4	-1.70138
3396.47	-1.67285
3396.53	-1.77542
3396.6	-1.70124
3396.67	-1.74877
3396.73	-1.6392
3396.8	-1.70774
3396.87	-1.64039
3396.93	-1.70078
3397	-1.79103
3397.07	-1.65841
3397.13	-1.6878
3397.2	-1.67074
3397.27	-1.74186
3397.33	-1.69331
3397.4	-1.68894
3397.47	-1.73536
3397.53	-1.68488
3397.6	-1.71364
3397.67	-1.72248
3397.73	-1.65019
3397.8	-1.65297
3397.87	-1.67231
3397.93	-1.60228
3398	-1.75359
3398.07	-1.61463
3398.13	-1.66298
3398.2	-1.77573
3398.27	-1.70026
3398.33	-1.62748
3398.4	-1.66389
3398.47	-1.57457
3398.53	-1.55363
3398.6	-1.59671
3398.67	-1.61052
3398.73	-1.4951
3398.8	-1.51308
3398.87	-1.59418
3398.93	-1.49971
3399	-1.66221
3399.07	-1.55722
3399.13	-1.53575
3399.2	-1.61815
3399.27	-1.58142
3399.33	-1.54425
3399.4	-1.46926
3399.47	-1.53775
3399.53	-1.55522
3399.6	-1.56605
3399.67	-1.58817
3399.73	-1.62051
3399.8	-1.47657
3399.87	-1.53539
3399.93	-1.4954
3400	-1.47739
3400.07	-1.35237
3400.13	-1.4666
3400.2	-1.37014
3400.27	-1.3928
3400.33	-1.42511
3400.4	-1.336
3400.47	-1.33687
3400.53	-1.302
3400.6	-1.29461
3400.67	-1.25452
3400.73	-1.27064
3400.8	-1.32356
3400.87	-1.16796
3400.93	-1.18027
3401	-1.18976
3401.07	-1.01041
3401.13	-1.04438
3401.2	-0.982071
3401.27	-0.924896
3401.33	-0.96197
3401.4	-0.862607
3401.47	-0.995371
3401.53	-0.898305
3401.6	-0.82475
3401.67	-0.860682
3401.73	-0.676165
3401.8	-0.723834
3401.87	-0.775146
3401.93	-0.719742
3402	-0.587158
3402.07	-0.505285
3402.13	-0.464488
3402.2	-0.566284
3402.27	-0.358144
3402.33	-0.441025
3402.4	-0.366234
3402.47	-0.360639
3402.53	-0.307907
3402.6	-0.378065
3402.67	-0.285477
3402.73	-0.175942
3402.8	-0.201408
3402.87	-0.241679
3402.93	-0.0750987
3403	-0.121992
3403.07	-0.152519
3403.13	-0.0446192
3403.2	-0.0215963
3403.27	-0.114655
3403.33	-0.0204112
3403.4	-0.0217438
3403.47	0.036794
3403.53	0.107783
3403.6	0.0172094
3403.67	0.169866
3403.73	0.0184835
3403.8	0.0927785
3403.87	-0.0479991
3403.93	0.0899658
3404	0.0809352
3404.07	-0.0343653
3404.13	0.0276667
3404.2	-0.0790151
3404.27	-0.0679398
3404.33	-0.0712662
3404.4	-0.0442225
3404.47	-0.158775
3404.53	-0.123812
3404.6	-0.205297
3404.67	-0.226087
3404.73	-0.103615
3404.8	-0.32535
3404.87	-0.407509
3404.93	-0.430669
3405	-0.309186
3405.07	-0.457685
3405.13	-0.583753
3405.2	-0.631109
3405.27	-0.738266
3405.33	-0.811073
3405.4	-0.782845
3405.47	-0.966009
3405.53	-0.967369
3405.6	-0.966705
3405.67	-1.0284
3405.73	-1.32011
3405.8	-1.21536
3405.87	-1.35258
3405.93	-1.31762
3406	-1.42186
3406.07	-1.56115
3406.13	-1.53935
3406.2	-1.70083
3406.27	-1.70746
3406.33	-1.79807
3406.4	-1.92443
3406.47	-1.91744
3406.53	-2.04731
3406.6	-2.12309
3406.67	-2.23305
3406.73	-2.30446
3406.8	-2.31871
3406.87	-2.29704
3406.93	-2.56913
3407	-2.56848
3407.07	-2.5677
3407.13	-2.67733
3407.2	-2.74482
3407.27	-2.72836
3407.33	-2.84427
3407.4	-2.88615
3407.47	-2.85174
3407.53	-3.00964
3407.6	-2.99935
3407.67	-3.14758
3407.73	-3.0665
3407.8	-3.16201
3407.87	-3.09637
3407.93	-3.21131
3408	-3.17937
3408.07	-3.09689
3408.13	-3.29811
3408.2	-3.20591
3408.27	-3.24608
3408.33	-3.21643
3408.4	-3.22462
3408.47	-3.2094
3408.53	-3.25393
3408.6	-3.31968
3408.67	-3.15685
3408.73	-3.28608
3408.8	-3.21861
3408.87	-3.11304
3408.93	-2.99264
3409	-3.17864
3409.07	-3.11535
3409.13	-2.96908
3409.2	-3.02044
3409.27	-2.95418
3409.33	-2.93819
3409.4	-2.83012
3409.47	-2.91948
3409.53	-2.78104
3409.6	-2.73127
3409.67	-2.78107
3409.73	-2.71985
3409.8	-2.62351
3409.87	-2.53955
3409.93	-2.48349
3410	-2.54008
3410.07	-2.38502
3410.13	-2.16283
3410.2	-2.30684
3410.27	-2.2796
3410.33	-2.17557
3410.4	-2.05476
3410.47	-2.05556
3410.53	-1.96971
3410.6	-1.94639
3410.67	-1.80206
3410.73	-1.73411
3410.8	-1.61025
3410.87	-1.56513
3410.93	-1.48263
3411	-1.47534
3411.07	-1.3857
3411.13	-1.33316
3411.2	-1.15681
3411.27	-1.16004
3411.33	-1.09998
3411.4	-1.07015
3411.47	-1.0824
3411.53	-0.952095
3411.6	-0.889214
3411.67	-0.831711
3411.73	-0.760984
3411.8	-0.73072
3411.87	-0.694962
3411.93	-0.588292
3412	-0.565064
3412.07	-0.517988
3412.13	-0.431422
3412.2	-0.285057
3412.27	-0.230863
3412.33	-0.311236
3412.4	-0.105354
3412.47	-0.142158
3412.53	-0.149081
3412.6	-0.164983
3412.67	0.0414708
3412.73	-0.0847168
3412.8	-0.0382233
3412.87	0.0111491
3412.93	-0.0616277
3413	0.0942535
3413.07	0.039416
3413.13	0.145536
3413.2	0.0434825
3413.27	0.131841
3413.33	0.167544
3413.4	0.185237
3413.47	0.0964279
3413.53	0.1477
3413.6	0.0934626
3413.67	0.116819
3413.73	0.0966721
3413.8	0.117767
3413.87	0.133062
3413.93	0.0673701
3414	-0.00610097
3414.07	0.0729294
3414.13	0.0137176
3414.2	-0.0627874
3414.27	-0.160054
3414.33	-0.0924784
3414.4	-0.210653
3414.47	-0.188833
3414.53	-0.32107
3414.6	-0.257134
3414.67	-0.354805
3414.73	-0.376152
3414.8	-0.480464
3414.87	-0.464917
3414.93	-0.612287
3415	-0.614105
3415.07	-0.731878
3415.13	-0.874214
3415.2	-0.875496
3415.27	-0.9179
3415.33	-0.945475
3415.4	-0.976166
3415.47	-0.961993
3415.53	-1.09251
3415.6	-1.21957
3415.67	-1.20265
3415.73	-1.24566
3415.8	-1.24823
3415.87	-1.33459
3415.93	-1.31932
3416	-1.44395
3416.07	-1.5725
3416.13	-1.41963
3416.2	-1.55142
3416.27	-1.52337
3416.33	-1.54748
3416.4	-1.65479
3416.47	-1.73118
3416.53	-1.72274
3416.6	-1.7007
3416.67	-1.68296
3416.73	-1.83622
3416.8	-1.72727
3416.87	-1.77257
3416.93	-1.72417
3417	-1.7194
3417.07	-1.80186
3417.13	-1.79188
3417.2	-1.84713
3417.27	-1.99183
3417.33	-1.76329
3417.4	-1.76728
3417.47	-1.81726
3417.53	-1.87149
3417.6	-1.93205
3417.67	-1.89471
3417.73	-1.95408
3417.8	-1.91923
3417.87	-1.92572
3417.93	-1.90294
3418	-1.93478
3418.07	-1.86429
3418.13	-2.02283
3418.2	-1.89778
3418.27	-2.01956
3418.33	-1.94801
3418.4	-2.0487
3418.47	-1.98561
3418.53	-1.94381
3418.6	-2.04115
3418.67	-2.02537
3418.73	-2.12113
3418.8	-2.16501
3418.87	-2.15775
3418.93	-2.2522
3419	-2.26008
3419.07	-2.22444
3419.13	-2.26402
3419.2	-2.21245
3419.27	-2.36381
3419.33	-2.33142
3419.4	-2.42646
3419.47	-2.438
3419.53	-2.44681
3419.6	-2.60507
3419.67	-2.60225
3419.73	-2.61692
3419.8	-2.71081
3419.87	-2.66566
3419.93	-2.76014
3420	-2.77282
3420.07	-2.91373
3420.13	-3.10167
3420.2	-2.98704
3420.27	-3.12941
3420.33	-3.09626
3420.4	-3.1082
3420.47	-3.23379
3420.53	-3.27198
3420.6	-3.32584
3420.67	-3.34213
3420.73	-3.49655
3420.8	-3.50517
3420.87	-3.4542
3420.93	-3.53336
3421	-3.51912
3421.07	-3.52035
3421.13	-3.57877
3421.2	-3.77135
3421.27	-3.59462
3421.33	-3.67655
3421.4	-3.73687
3421.47	-3.772
3421.53	-3.69394
3421.6	-3.76314
3421.67	-3.63876
3421.73	-3.81686
3421.8	-3.76092
3421.87	-3.78298
3421.93	-3.71212
3422	-3.71953
3422.07	-3.78213
3422.13	-3.76606
3422.2	-3.77996
3422.27	-3.64816
3422.33	-3.65996
3422.4	-3.64389
3422.47	-3.57826
3422.53	-3.62367
3422.6	-3.51967
3422.67	-3.56779
3422.73	-3.56367
3422.8	-3.41881
3422.87	-3.34974
3422.93	-3.30731
3423	-3.32059
3423.07	-3.25434
3423.13	-3.18892
3423.2	-3.13803
3423.27	-2.94998
3423.33	-3.05983
3423.4	-3.00153
3423.47	-2.82519
3423.53	-2.72297
3423.6	-2.86941
3423.67	-2.74039
3423.73	-2.667
3423.8	-2.55921
3423.87	-2.46088
3423.93	-2.42353
3424	-2.39804
3424.07	-2.23187
3424.13	-2.0933
3424.2	-2.14758
3424.27	-2.08463
3424.33	-2.09056
3424.4	-2.01735
3424.47	-1.9208
3424.53	-1.87239
3424.6	-1.84165
3424.67	-1.77998
3424.73	-1.68757
3424.8	-1.56763
3424.87	-1.50451
3424.93	-1.31296
3425	-1.2562
3425.07	-1.26918
3425.13	-1.18006
3425.2	-1.24112
3425.27	-1.23881
3425.33	-1.05323
3425.4	-0.972473
3425.47	-0.894274
3425.53	-0.747615
3425.6	-0.759422
3425.67	-0.700076
3425.73	-0.684458
3425.8	-0.687294
3425.87	-0.591164
3425.93	-0.460078
3426	-0.430895
3426.07	-0.414734
3426.13	-0.365779
3426.2	-0.367813
3426.27	-0.25325
3426.33	-0.313059
3426.4	-0.168139
3426.47	-0.266983
3426.53	-0.181869
3426.6	-0.160507
3426.67	-0.105347
3426.73	-0.156535
3426.8	0.0494232
3426.87	-0.0810522
3426.93	-0.00021108
3427	-0.0990804
3427.07	-0.047493
3427.13	-0.10333
3427.2	-0.0165329
3427.27	-0.0219345
3427.33	0.0242844
3427.4	-0.0642064
3427.47	-0.0629374
3427.53	-0.129951
3427.6	-0.185712
3427.67	-0.195763
3427.73	-0.198461
3427.8	-0.228127
3427.87	-0.359398
3427.93	-0.318115
3428	-0.299512
3428.07	-0.300351
3428.13	-0.474225
3428.2	-0.423798
3428.27	-0.538381
3428.33	-0.609128
3428.4	-0.469243
3428.47	-0.700788
3428.53	-0.56118
3428.6	-0.773303
3428.67	-0.743223
3428.73	-0.857661
3428.8	-0.886477
3428.87	-1.00316
3428.93	-1.04274
3429	-1.02156
3429.07	-1.10074
3429.13	-1.15088
3429.2	-1.26326
3429.27	-1.24699
3429.33	-1.24415
3429.4	-1.31746
3429.47	-1.3497
3429.53	-1.2777
3429.6	-1.41768
3429.67	-1.44726
3429.73	-1.48987
3429.8	-1.4724
3429.87	-1.50406
3429.93	-1.57043
3430	-1.55101
3430.07	-1.67939
3430.13	-1.60024
3430.2	-1.66619
3430.27	-1.57165
3430.33	-1.53097
3430.4	-1.71424
3430.47	-1.50971
3430.53	-1.67183
3430.6	-1.70944
3430.67	-1.683
3430.73	-1.6978
3430.8	-1.74417
3430.87	-1.69565
3430.93	-1.73688
3431	-1.62879
3431.07	-1.58408
3431.13	-1.73154
3431.2	-1.6932
3431.27	-1.64551
3431.33	-1.67031
3431.4	-1.77438
3431.47	-1.73294
3431.53	-1.81797
3431.6	-1.75994
3431.67	-1.76506
3431.73	-1.76457
3431.8	-1.79446
3431.87	-1.82226
3431.93	-1.73442
3432	-1.80863
3432.07	-1.82692
3432.13	-1.82068
3432.2	-1.82148
3432.27	-1.92843
3432.33	-1.96375
3432.4	-1.93659
3432.47	-1.89517
3432.53	-1.92097
3432.6	-2.03881
3432.67	-2.09873
3432.73	-2.11467
3432.8	-2.14374
3432.87	-2.21545
3432.93	-2.25294
3433	-2.32761
3433.07	-2.39327
3433.13	-2.38977
3433.2	-2.49534
3433.27	-2.5285
3433.33	-2.38968
3433.4	-2.62311
3433.47	-2.65756
3433.53	-2.73863
3433.6	-2.75621
3433.67	-2.87023
3433.73	-2.83295
3433.8	-2.98856
3433.87	-2.89525
3433.93	-2.9676
3434	-3.16213
3434.07	-3.17624
3434.13	-3.19259
3434.2	-3.36306
3434.27	-3.24054
3434.33	-3.39046
3434.4	-3.40226
3434.47	-3.56342
3434.53	-3.57878
3434.6	-3.70392
3434.67	-3.65518
3434.73	-3.62046
3434.8	-3.72519
3434.87	-3.83105
3434.93	-3.73156
3435	-3.82296
3435.07	-3.84174
3435.13	-3.76093
3435.2	-3.84793
3435.27	-3.89463
3435.33	-3.96346
3435.4	-4.01489
3435.47	-3.88102
3435.53	-3.89001
3435.6	-3.94361
3435.67	-3.87092
3435.73	-3.83251
3435.8	-3.85562
3435.87	-3.83351
3435.93	-3.82007
3436	-3.8109
3436.07	-3.76754
3436.13	-3.67531
3436.2	-3.78447
3436.27	-3.68324
3436.33	-3.70806
3436.4	-3.6061
3436.47	-3.56735
3436.53	-3.56352
3436.6	-3.51377
3436.67	-3.52249
3436.73	-3.38161
3436.8	-3.40997
3436.87	-3.36464
3436.93	-3.30819
3437	-3.27319
3437.07	-3.2406
3437.13	-3.09883
3437.2	-2.97894
3437.27	-3.01242
3437.33	-2.9256
3437.4	-2.86061
3437.47	-2.82707
3437.53	-2.66217
3437.6	-2.72246
3437.67	-2.49694
3437.73	-2.53113
3437.8	-2.546
3437.87	-2.40987
3437.93	-2.38003
3438	-2.19353
3438.07	-2.18432
3438.13	-2.10388
3438.2	-2.14986
3438.27	-2.16438
3438.33	-1.89734
3438.4	-1.88574
3438.47	-1.75974
3438.53	-1.80608
3438.6	-1.63465
3438.67	-1.49324
3438.73	-1.68517
3438.8	-1.46506
3438.87	-1.35121
3438.93	-1.3828
3439	-1.36191
3439.07	-1.26007
3439.13	-1.19456
3439.2	-1.26896
3439.27	-1.07364
3439.33	-0.921936
3439.4	-0.944082
3439.47	-0.968249
3439.53	-0.994268
3439.6	-0.879565
3439.67	-0.852844
3439.73	-0.728424
3439.8	-0.844744
3439.87	-0.759333
3439.93	-0.780439
3440	-0.758161
3440.07	-0.725329
3440.13	-0.690788
3440.2	-0.63431
3440.27	-0.655037
3440.33	-0.578568
3440.4	-0.666913
3440.47	-0.619362
3440.53	-0.60612
3440.6	-0.613312
3440.67	-0.606931
3440.73	-0.609884
3440.8	-0.691541
3440.87	-0.676829
3440.93	-0.645945
3441	-0.640683
3441.07	-0.682081
3441.13	-0.701164
3441.2	-0.761454
3441.27	-0.767133
3441.33	-0.870181
3441.4	-0.894226
3441.47	-0.908882
3441.53	-0.945648
3441.6	-1.07945
3441.67	-1.00955
3441.73	-1.18883
3441.8	-1.17762
3441.87	-1.11974
3441.93	-1.24833
3442	-1.36414
3442.07	-1.39179
3442.13	-1.48442
3442.2	-1.54657
3442.27	-1.58881
3442.33	-1.74717
3442.4	-1.72382
3442.47	-1.78178
3442.53	-1.91696
3442.6	-1.96917
3442.67	-1.96975
3442.73	-2.07388
3442.8	-2.22408
3442.87	-2.18746
3442.93	-2.31901
3443	-2.41303
3443.07	-2.43645
3443.13	-2.42151
3443.2	-2.67301
3443.27	-2.72179
3443.33	-2.65486
3443.4	-2.67438
3443.47	-2.87835
3443.53	-2.87372
3443.6	-3.04431
3443.67	-3.21531
3443.73	-3.23304
3443.8	-3.16035
3443.87	-3.2328
3443.93	-3.30445
3444	-3.32613
3444.07	-3.33089
3444.13	-3.45025
3444.2	-3.46901
3444.27	-3.42657
3444.33	-3.50763
3444.4	-3.52141
3444.47	-3.51413
3444.53	-3.52543
3444.6	-3.54037
3444.67	-3.7044
3444.73	-3.69383
3444.8	-3.65323
3444.87	-3.75449
3444.93	-3.69098
3445	-3.76546
3445.07	-3.77082
3445.13	-3.859
3445.2	-3.79222
3445.27	-3.73006
3445.33	-3.74175
3445.4	-3.69996
3445.47	-3.79033
3445.53	-3.66389
3445.6	-3.74661
3445.67	-3.72019
3445.73	-3.61682
3445.8	-3.68219
3445.87	-3.56636
3445.93	-3.59379
3446	-3.6344
3446.07	-3.55549
3446.13	-3.61509
3446.2	-3.54186
3446.27	-3.51523
3446.33	-3.47529
3446.4	-3.56779
3446.47	-3.43331
3446.53	-3.34718
3446.6	-3.36984
3446.67	-3.39296
3446.73	-3.40453
3446.8	-3.24641
3446.87	-3.2976
3446.93	-3.33192
3447	-3.2052
3447.07	-3.07716
3447.13	-3.12869
3447.2	-3.12119
3447.27	-3.117
3447.33	-3.06519
3447.4	-2.95653
3447.47	-3.10077
3447.53	-2.97668
3447.6	-2.82978
3447.67	-2.94991
3447.73	-2.88571
3447.8	-2.85592
3447.87	-2.84911
3447.93	-2.82428
3448	-2.71694
3448.07	-2.73524
3448.13	-2.61552
3448.2	-2.78043
3448.27	-2.65607
3448.33	-2.64238
3448.4	-2.51247
3448.47	-2.60733
3448.53	-2.57629
3448.6	-2.61945
3448.67	-2.43959
3448.73	-2.50997
3448.8	-2.46178
3448.87	-2.45663
3448.93	-2.47223
3449	-2.4364
3449.07	-2.36558
3449.13	-2.4069
3449.2	-2.40957
3449.27	-2.37919
3449.33	-2.34018
3449.4	-2.31007
3449.47	-2.40757
3449.53	-2.31166
3449.6	-2.35177
3449.67	-2.27201
3449.73	-2.33112
3449.8	-2.32708
3449.87	-2.3659
3449.93	-2.31475
3450	-2.33719
3450.07	-2.30589
3450.13	-2.31742
3450.2	-2.29202
3450.27	-2.28739
3450.33	-2.29992
3450.4	-2.26791
3450.47	-2.28
3450.53	-2.2822
3450.6	-2.24294
3450.67	-2.24925
3450.73	-2.26931
3450.8	-2.29307
3450.87	-2.26206
3450.93	-2.33274
3451	-2.30396
3451.07	-2.24958
3451.13	-2.21119
3451.2	-2.21766
3451.27	-2.1785
3451.33	-2.13696
3451.4	-2.13434
3451.47	-2.19631
3451.53	-2.27235
3451.6	-2.21158
3451.67	-2.12449
3451.73	-2.15884
3451.8	-2.06932
3451.87	-2.20975
3451.93	-2.19569
3452	-2.17682
3452.07	-2.05882
3452.13	-2.23735
3452.2	-2.22737
3452.27	-2.28183
3452.33	-2.09499
3452.4	-2.12148
3452.47	-2.11172
3452.53	-2.16868
3452.6	-2.17283
3452.67	-2.1679
3452.73	-2.11407
3452.8	-2.23233
3452.87	-2.25256
3452.93	-2.12532
3453	-2.14779
3453.07	-2.19559
3453.13	-2.15883
3453.2	-2.13011
3453.27	-2.11329
3453.33	-2.04545
3453.4	-2.11029
3453.47	-1.98998
3453.53	-2.10143
3453.6	-2.06421
3453.67	-2.21379
3453.73	-2.11818
3453.8	-2.09573
3453.87	-2.15152
3453.93	-1.99814
3454	-2.12197
3454.07	-2.06967
3454.13	-1.96531
3454.2	-2.03565
3454.27	-2.02981
3454.33	-2.09696
3454.4	-1.96734
3454.47	-2.10473
3454.53	-2.06987
3454.6	-2.17012
3454.67	-1.91481
3454.73	-1.98437
3454.8	-2.02896
3454.87	-2.06729
3454.93	-2.10608
3455	-2.04103
3455.07	-2.05159
3455.13	-1.9844
3455.2	-1.9509
3455.27	-2.0615
3455.33	-2.13364
3455.4	-2.12913
3455.47	-1.98808
3455.53	-2.03842
3455.6	-1.98258
3455.67	-2.04713
3455.73	-2.04763
3455.8	-2.05887
3455.87	-2.03798
3455.93	-1.99413
3456	-1.99267
3456.07	-1.93363
3456.13	-1.87846
3456.2	-2.01599
3456.27	-1.91775
3456.33	-1.98509
3456.4	-2.033
3456.47	-1.98961
3456.53	-2.13538
3456.6	-2.0816
3456.67	-2.01974
3456.73	-2.05118
3456.8	-2.10396
3456.87	-2.01151
3456.93	-2.08579
3457	-2.02135
3457.07	-1.94446
3457.13	-2.08009
3457.2	-1.92816
3457.27	-1.98103
3457.33	-1.97674
3457.4	-2.05865
3457.47	-1.9949
3457.53	-1.98263
3457.6	-1.89634
3457.67	-1.96973
3457.73	-1.95015
3457.8	-2.04137
3457.87	-1.95714
3457.93	-1.93711
3458	-1.95531
3458.07	-1.9735
3458.13	-1.89993
3458.2	-2.02386
3458.27	-1.88312
3458.33	-2.04906
3458.4	-1.95303
3458.47	-2.01967
3458.53	-1.94845
3458.6	-1.96304
3458.67	-1.97563
3458.73	-1.96208
3458.8	-2.00363
3458.87	-1.95695
3458.93	-1.9703
3459	-1.9573
3459.07	-2.00358
3459.13	-1.90036
3459.2	-2.06318
3459.27	-2.05032
3459.33	-1.93007
3459.4	-1.8798
3459.47	-1.97125
3459.53	-1.90549
3459.6	-2.03571
3459.67	-1.91992
3459.73	-2.01614
3459.8	-2.02649
3459.87	-2.00038
3459.93	-1.97737
3460	-2.03844
3460.07	-1.89609
3460.13	-1.9313
3460.2	-1.9899
3460.27	-2.06772
3460.33	-1.92869
3460.4	-1.91962
3460.47	-1.99306
3460.53	-2.02898
3460.6	-1.98915
3460.67	-1.95008
3460.73	-1.91606
3460.8	-1.92471
3460.87	-1.95209
3460.93	-2.03075
3461	-1.89867
3461.07	-1.96462
3461.13	-1.94408
3461.2	-1.93097
3461.27	-2.03897
3461.33	-2.01993
3461.4	-1.98221
3461.47	-1.86384
3461.53	-1.90978
3461.6	-2.05881
3461.67	-1.91844
3461.73	-2.00336
3461.8	-1.95618
3461.87	-1.8753
3461.93	-1.88336
3462	-1.96054
3462.07	-1.87115
3462.13	-1.94642
3462.2	-1.89656
3462.27	-1.90733
3462.33	-2.00222
3462.4	-2.02163
3462.47	-1.93486
3462.53	-2.01397
3462.6	-1.86971
3462.67	-1.96468
3462.73	-1.99463
3462.8	-1.98223
3462.87	-1.98632
3462.93	-2.05425
3463	-2.0631
3463.07	-1.98038
3463.13	-1.96254
3463.2	-1.88682
3463.27	-1.89613
3463.33	-1.92169
3463.4	-1.9824
3463.47	-1.96131
3463.53	-2.00303
3463.6	-1.9172
3463.67	-1.9591
3463.73	-1.96007
3463.8	-1.98527
3463.87	-1.99827
3463.93	-1.97721
3464	-1.98579
3464.07	-1.94091
3464.13	-1.88519
3464.2	-1.93009
3464.27	-1.9908
3464.33	-1.93154
3464.4	-1.90668
3464.47	-1.93269
3464.53	-1.99046
3464.6	-2.01942
3464.67	-2.0035
3464.73	-1.9346
3464.8	-1.9305
3464.87	-1.98964
3464.93	-1.98968
3465	-1.94968
3465.07	-1.96074
3465.13	-1.86069
3465.2	-1.9487
3465.27	-2
3465.33	-1.9588
3465.4	-2.01294
3465.47	-1.95022
3465.53	-1.9003
3465.6	-2.00475
3465.67	-1.9739
3465.73	-1.96921
3465.8	-2.04417
3465.87	-2.08191
3465.93	-1.93494
3466	-1.89337
3466.07	-1.91817
3466.13	-1.94625
3466.2	-1.98187
3466.27	-2.05891
3466.33	-2.04658
3466.4	-1.88058
3466.47	-2.00518
3466.53	-1.95788
3466.6	-1.93444
3466.67	-1.9249
3466.73	-2.04766
3466.8	-1.94252
3466.87	-1.93323
3466.93	-1.95535
3467	-1.90019
3467.07	-1.86053
3467.13	-1.91678
3467.2	-1.9483
3467.27	-2.05168
3467.33	-2.08932
3467.4	-1.99949
3467.47	-1.93233
3467.53	-1.96647
3467.6	-1.94329
3467.67	-1.91794
3467.73	-1.85139
3467.8	-1.93804
3467.87	-2.00883
3467.93	-1.99242
3468	-1.89786
3468.07	-1.90287
3468.13	-1.96101
3468.2	-1.84436
3468.27	-1.92544
3468.33	-1.95452
3468.4	-2.00964
3468.47	-1.99513
3468.53	-1.96491
3468.6	-1.90689
3468.67	-1.91741
3468.73	-1.95644
3468.8	-1.93823
3468.87	-2.08891
3468.93	-1.96785
3469	-1.96507
3469.07	-1.92265
3469.13	-1.93827
3469.2	-1.93547
3469.27	-1.93649
3469.33	-1.96963
3469.4	-1.93823
3469.47	-1.97529
3469.53	-1.95927
3469.6	-1.93184
3469.67	-1.96652
3469.73	-1.91283
3469.8	-1.88512
3469.87	-2.03882
3469.93	-1.94727
3470	-1.89519
3470.07	-1.99555
3470.13	-1.84869
3470.2	-1.92532
3470.27	-1.96558
3470.33	-1.97938
3470.4	-1.96683
3470.47	-1.99998
3470.53	-1.86369
3470.6	-1.94914
3470.67	-2.0679
3470.73	-2.06914
3470.8	-1.99616
3470.87	-1.95853
3470.93	-1.91599
3471	-2.01195
3471.07	-2.00398
3471.13	-1.96721
3471.2	-1.85072
3471.27	-1.97744
3471.33	-1.96767
3471.4	-1.93511
3471.47	-1.90586
3471.53	-2.03052
3471.6	-1.92838
3471.67	-1.88124
3471.73	-1.8944
3471.8	-1.87303
3471.87	-2.0487
3471.93	-1.85873
3472	-1.92092
3472.07	-2.04362
3472.13	-2.05125
3472.2	-1.96501
3472.27	-2.00065
3472.33	-1.84929
3472.4	-1.96878
3472.47	-1.9902
3472.53	-2.01372
3472.6	-1.97303
3472.67	-1.88291
3472.73	-1.89545
3472.8	-1.92887
3472.87	-1.92139
3472.93	-2.07251
3473	-1.94844
3473.07	-1.88476
3473.13	-1.95335
3473.2	-2.00761
3473.27	-1.92172
3473.33	-1.98201
3473.4	-1.97464
3473.47	-1.84569
3473.53	-1.8788
3473.6	-2.02885
3473.67	-2.08071
3473.73	-1.96804
3473.8	-1.98464
3473.87	-1.97483
3473.93	-1.96789
3474	-1.90718
3474.07	-1.97918
3474.13	-1.97569
3474.2	-1.9425
3474.27	-2.0265
3474.33	-1.9823
3474.4	-1.93314
3474.47	-1.95014
3474.53	-1.89917
3474.6	-1.86031
3474.67	-1.93548
3474.73	-1.99751
3474.8	-2.05306
3474.87	-2.06172
3474.93	-1.92039
3475	-1.94349
3475.07	-2.0314
3475.13	-1.99809
3475.2	-1.90613
3475.27	-1.92022
3475.33	-1.94172
3475.4	-1.94913
3475.47	-2.05793
3475.53	-1.98066
3475.6	-1.94209
3475.67	-1.99811
3475.73	-2.05407
3475.8	-1.92859
3475.87	-1.84852
3475.93	-1.93759
3476	-1.87071
3476.07	-2.01152
3476.13	-1.87408
3476.2	-1.94199
3476.27	-1.93508
3476.33	-1.9401
3476.4	-1.88236
3476.47	-1.91266
3476.53	-1.92522
3476.6	-1.86492
3476.67	-2.0106
3476.73	-1.99451
3476.8	-2.06714
3476.87	-1.91634
3476.93	-1.94507
3477	-1.89972
3477.07	-1.87908
3477.13	-2.05889
3477.2	-1.96346
3477.27	-1.91463
3477.33	-1.94001
3477.4	-2.01837
3477.47	-2.06975
3477.53	-1.99443
3477.6	-1.92604
3477.67	-1.94336
3477.73	-1.97421
3477.8	-1.99935
3477.87	-1.95949
3477.93	-1.96375
3478	-1.92767
3478.07	-2.01526
3478.13	-1.85478
3478.2	-1.91145
3478.27	-2.04263
3478.33	-1.94429
3478.4	-1.85792
3478.47	-1.95479
3478.53	-1.97047
3478.6	-2.00166
3478.67	-1.91252
3478.73	-2.00756
3478.8	-1.97702
3478.87	-1.94209
3478.93	-1.91436
3479	-2.04317
3479.07	-1.89633
3479.13	-1.97237
3479.2	-2.00232
3479.27	-1.93062
3479.33	-1.95085
3479.4	-2.06265
3479.47	-1.92494
3479.53	-1.88749
3479.6	-1.92462
3479.67	-1.88268
3479.73	-2.01948
3479.8	-1.90274
3479.87	-2.02451
3479.93	-1.94333

## Sheet: ESR-OH-TiO2-Figure. 1f
Field	[G]
3375	-2.07968
3375.07	-2.095
3375.13	-2.01379
3375.2	-2.24535
3375.27	-2.13042
3375.33	-2.13932
3375.4	-2.1752
3375.47	-2.13327
3375.53	-2.13756
3375.6	-2.11145
3375.67	-2.10454
3375.73	-2.05603
3375.8	-2.14088
3375.87	-2.14195
3375.93	-2.06366
3376	-2.11248
3376.07	-2.14682
3376.13	-2.09385
3376.2	-2.07588
3376.27	-2.1765
3376.33	-2.0941
3376.4	-2.08602
3376.47	-2.14834
3376.53	-2.0298
3376.6	-2.05524
3376.67	-2.09538
3376.73	-2.08877
3376.8	-2.14774
3376.87	-2.12362
3376.93	-2.14841
3377	-2.10731
3377.07	-2.11048
3377.13	-2.07144
3377.2	-2.16848
3377.27	-2.1107
3377.33	-2.07322
3377.4	-2.17309
3377.47	-2.125
3377.53	-2.11163
3377.6	-2.16132
3377.67	-2.17285
3377.73	-2.08714
3377.8	-2.09638
3377.87	-2.06719
3377.93	-2.05949
3378	-2.16859
3378.07	-2.11011
3378.13	-2.09817
3378.2	-2.13129
3378.27	-2.11436
3378.33	-2.10549
3378.4	-2.04288
3378.47	-2.01211
3378.53	-2.10527
3378.6	-2.07478
3378.67	-2.16736
3378.73	-2.14588
3378.8	-2.0483
3378.87	-2.09161
3378.93	-2.12969
3379	-2.12893
3379.07	-2.16094
3379.13	-2.06878
3379.2	-2.1099
3379.27	-2.07007
3379.33	-2.10218
3379.4	-2.12111
3379.47	-2.10447
3379.53	-2.04519
3379.6	-2.09847
3379.67	-2.20108
3379.73	-2.08554
3379.8	-2.21038
3379.87	-2.16724
3379.93	-2.01546
3380	-2.08297
3380.07	-2.08144
3380.13	-2.16817
3380.2	-2.1375
3380.27	-2.09407
3380.33	-2.06149
3380.4	-2.06111
3380.47	-2.12869
3380.53	-2.092
3380.6	-2.08224
3380.67	-2.11612
3380.73	-2.05121
3380.8	-2.11037
3380.87	-2.15835
3380.93	-2.12463
3381	-2.09748
3381.07	-2.11111
3381.13	-2.10473
3381.2	-2.04451
3381.27	-2.05577
3381.33	-2.07674
3381.4	-2.15149
3381.47	-2.15378
3381.53	-2.11087
3381.6	-2.12046
3381.67	-2.14905
3381.73	-2.09432
3381.8	-2.14221
3381.87	-2.07864
3381.93	-2.08297
3382	-2.13278
3382.07	-2.05172
3382.13	-2.08213
3382.2	-2.05482
3382.27	-2.12245
3382.33	-2.15806
3382.4	-2.16254
3382.47	-2.09952
3382.53	-2.09434
3382.6	-2.1453
3382.67	-2.17591
3382.73	-2.12799
3382.8	-2.07836
3382.87	-2.0896
3382.93	-2.13558
3383	-2.10574
3383.07	-2.15813
3383.13	-2.1376
3383.2	-2.09391
3383.27	-2.18843
3383.33	-2.16247
3383.4	-2.10592
3383.47	-2.07354
3383.53	-2.15934
3383.6	-2.10156
3383.67	-2.02553
3383.73	-2.07033
3383.8	-2.21974
3383.87	-2.09448
3383.93	-2.14269
3384	-2.13474
3384.07	-2.08595
3384.13	-2.06688
3384.2	-2.106
3384.27	-2.14977
3384.33	-2.11285
3384.4	-2.13198
3384.47	-2.12606
3384.53	-2.18607
3384.6	-2.12735
3384.67	-2.15823
3384.73	-2.06773
3384.8	-2.13141
3384.87	-2.10483
3384.93	-2.15888
3385	-2.03873
3385.07	-2.13818
3385.13	-2.14967
3385.2	-2.11344
3385.27	-2.09149
3385.33	-2.08321
3385.4	-2.13026
3385.47	-2.08932
3385.53	-2.15689
3385.6	-2.1603
3385.67	-2.09386
3385.73	-2.18776
3385.8	-2.14148
3385.87	-2.16339
3385.93	-2.15361
3386	-2.15281
3386.07	-2.05531
3386.13	-2.08974
3386.2	-2.18586
3386.27	-2.09941
3386.33	-2.10193
3386.4	-2.04958
3386.47	-2.06137
3386.53	-2.04033
3386.6	-2.11184
3386.67	-2.0308
3386.73	-2.13901
3386.8	-2.11297
3386.87	-2.1511
3386.93	-2.11686
3387	-2.11384
3387.07	-2.16343
3387.13	-2.1464
3387.2	-2.12536
3387.27	-2.09191
3387.33	-2.02126
3387.4	-2.06897
3387.47	-2.09717
3387.53	-2.11862
3387.6	-2.08971
3387.67	-2.10235
3387.73	-2.14842
3387.8	-2.07959
3387.87	-2.12754
3387.93	-2.09598
3388	-2.19046
3388.07	-2.18155
3388.13	-2.13271
3388.2	-2.07969
3388.27	-2.05998
3388.33	-2.10447
3388.4	-2.10299
3388.47	-2.04814
3388.53	-2.07913
3388.6	-2.04819
3388.67	-2.02692
3388.73	-2.17031
3388.8	-2.20907
3388.87	-2.14031
3388.93	-2.16383
3389	-2.05296
3389.07	-2.09955
3389.13	-2.15577
3389.2	-2.05473
3389.27	-2.08236
3389.33	-2.2373
3389.4	-2.12165
3389.47	-2.11758
3389.53	-2.05316
3389.6	-2.13096
3389.67	-2.14588
3389.73	-2.13149
3389.8	-2.079
3389.87	-2.13387
3389.93	-2.07985
3390	-2.10634
3390.07	-2.08516
3390.13	-2.07764
3390.2	-2.07318
3390.27	-2.11446
3390.33	-2.09188
3390.4	-2.15964
3390.47	-2.03966
3390.53	-2.17516
3390.6	-2.04366
3390.67	-2.12437
3390.73	-2.13274
3390.8	-2.12104
3390.87	-2.11169
3390.93	-2.06685
3391	-2.02134
3391.07	-2.1415
3391.13	-2.07623
3391.2	-2.15789
3391.27	-2.11829
3391.33	-2.06372
3391.4	-2.06826
3391.47	-2.09864
3391.53	-2.05054
3391.6	-2.11199
3391.67	-2.07772
3391.73	-2.07933
3391.8	-2.13354
3391.87	-2.15182
3391.93	-2.06784
3392	-2.06223
3392.07	-2.06084
3392.13	-2.1162
3392.2	-2.09194
3392.27	-2.01193
3392.33	-2.08659
3392.4	-2.06984
3392.47	-2.09385
3392.53	-2.0817
3392.6	-2.11469
3392.67	-2.07102
3392.73	-2.08061
3392.8	-2.07291
3392.87	-2.07736
3392.93	-2.0386
3393	-2.06825
3393.07	-2.04834
3393.13	-2.07977
3393.2	-2.0465
3393.27	-2.15751
3393.33	-2.08322
3393.4	-2.04793
3393.47	-2.0804
3393.53	-2.01318
3393.6	-2.02566
3393.67	-2.06268
3393.73	-1.9337
3393.8	-2.02676
3393.87	-2.071
3393.93	-2.03523
3394	-2.13331
3394.07	-2.08487
3394.13	-2.0161
3394.2	-2.09098
3394.27	-2.05134
3394.33	-2.08062
3394.4	-2.1122
3394.47	-2.07195
3394.53	-2.09501
3394.6	-2.0826
3394.67	-2.029
3394.73	-2.1268
3394.8	-1.98108
3394.87	-2.0246
3394.93	-2.0779
3395	-2.19324
3395.07	-2.09801
3395.13	-2.04735
3395.2	-2.12269
3395.27	-2.09815
3395.33	-2.1161
3395.4	-2.11194
3395.47	-2.10065
3395.53	-2.08269
3395.6	-2.18453
3395.67	-2.06399
3395.73	-2.12082
3395.8	-2.0519
3395.87	-2.12226
3395.93	-2.12136
3396	-2.09827
3396.07	-2.07715
3396.13	-2.15961
3396.2	-2.10413
3396.27	-2.17237
3396.33	-2.10678
3396.4	-2.12989
3396.47	-2.06904
3396.53	-2.06486
3396.6	-2.09334
3396.67	-2.08621
3396.73	-2.09133
3396.8	-2.12471
3396.87	-2.03321
3396.93	-1.96985
3397	-1.98325
3397.07	-1.99442
3397.13	-1.94359
3397.2	-1.86996
3397.27	-1.82451
3397.33	-1.85381
3397.4	-1.83547
3397.47	-1.78766
3397.53	-1.72501
3397.6	-1.66535
3397.67	-1.69921
3397.73	-1.68928
3397.8	-1.60049
3397.87	-1.5411
3397.93	-1.6866
3398	-1.60515
3398.07	-1.55459
3398.13	-1.5246
3398.2	-1.6065
3398.27	-1.61151
3398.33	-1.63288
3398.4	-1.64694
3398.47	-1.69275
3398.53	-1.64538
3398.6	-1.65325
3398.67	-1.73089
3398.73	-1.79956
3398.8	-1.81144
3398.87	-1.77987
3398.93	-1.78206
3399	-1.83639
3399.07	-1.84975
3399.13	-1.85435
3399.2	-1.83129
3399.27	-1.89774
3399.33	-1.83593
3399.4	-2.01318
3399.47	-1.99262
3399.53	-1.96855
3399.6	-1.95394
3399.67	-1.99684
3399.73	-2.0651
3399.8	-2.10448
3399.87	-2.04209
3399.93	-2.08217
3400	-2.14005
3400.07	-2.14327
3400.13	-2.13254
3400.2	-2.14432
3400.27	-2.21842
3400.33	-2.21881
3400.4	-2.31307
3400.47	-2.32245
3400.53	-2.28477
3400.6	-2.21873
3400.67	-2.25518
3400.73	-2.30567
3400.8	-2.33764
3400.87	-2.40104
3400.93	-2.43976
3401	-2.35752
3401.07	-2.38054
3401.13	-2.47203
3401.2	-2.468
3401.27	-2.47238
3401.33	-2.51735
3401.4	-2.51229
3401.47	-2.56112
3401.53	-2.5822
3401.6	-2.66241
3401.67	-2.66501
3401.73	-2.68538
3401.8	-2.59433
3401.87	-2.60506
3401.93	-2.69887
3402	-2.63135
3402.07	-2.60047
3402.13	-2.62477
3402.2	-2.60412
3402.27	-2.60339
3402.33	-2.6122
3402.4	-2.60243
3402.47	-2.48829
3402.53	-2.44054
3402.6	-2.43724
3402.67	-2.46374
3402.73	-2.45063
3402.8	-2.32245
3402.87	-2.388
3402.93	-2.30388
3403	-2.23039
3403.07	-2.26515
3403.13	-2.24847
3403.2	-2.21634
3403.27	-2.19551
3403.33	-2.13304
3403.4	-2.20704
3403.47	-2.17122
3403.53	-2.12372
3403.6	-2.10806
3403.67	-2.17899
3403.73	-2.21699
3403.8	-2.07957
3403.87	-2.16371
3403.93	-2.09962
3404	-2.05155
3404.07	-2.13817
3404.13	-2.14353
3404.2	-2.06101
3404.27	-2.03665
3404.33	-2.08941
3404.4	-2.06927
3404.47	-2.13246
3404.53	-1.99713
3404.6	-2.05571
3404.67	-2.13576
3404.73	-2.07128
3404.8	-2.02904
3404.87	-2.13928
3404.93	-2.13316
3405	-2.05647
3405.07	-2.09872
3405.13	-2.18286
3405.2	-2.08696
3405.27	-2.07604
3405.33	-2.08866
3405.4	-2.10992
3405.47	-2.18615
3405.53	-2.09037
3405.6	-2.04746
3405.67	-1.98131
3405.73	-1.97287
3405.8	-2.02912
3405.87	-2.07663
3405.93	-1.99558
3406	-2.04584
3406.07	-2.07039
3406.13	-2.07145
3406.2	-1.95307
3406.27	-2.01035
3406.33	-2.10615
3406.4	-2.07166
3406.47	-2.06406
3406.53	-2.03042
3406.6	-2.16652
3406.67	-2.02497
3406.73	-2.10051
3406.8	-2.07595
3406.87	-2.08882
3406.93	-2.09139
3407	-2.07928
3407.07	-2.0341
3407.13	-2.12114
3407.2	-2.12158
3407.27	-2.05422
3407.33	-2.07431
3407.4	-2.1526
3407.47	-2.10833
3407.53	-2.04005
3407.6	-2.1421
3407.67	-2.03725
3407.73	-2.07796
3407.8	-2.15411
3407.87	-2.17059
3407.93	-2.1624
3408	-2.13238
3408.07	-2.14156
3408.13	-2.09137
3408.2	-2.15089
3408.27	-2.15757
3408.33	-2.13412
3408.4	-2.15368
3408.47	-2.11018
3408.53	-2.13087
3408.6	-2.11586
3408.67	-2.12196
3408.73	-2.16186
3408.8	-2.10745
3408.87	-2.12745
3408.93	-2.15162
3409	-2.09829
3409.07	-2.16614
3409.13	-2.1216
3409.2	-2.11197
3409.27	-2.05154
3409.33	-2.13851
3409.4	-2.12962
3409.47	-2.15636
3409.53	-2.10149
3409.6	-2.10897
3409.67	-2.13166
3409.73	-2.01838
3409.8	-2.06461
3409.87	-2.06055
3409.93	-2.07856
3410	-2.10337
3410.07	-2.01969
3410.13	-2.09726
3410.2	-2.05202
3410.27	-2.11075
3410.33	-2.13792
3410.4	-2.12525
3410.47	-2.07245
3410.53	-2.1463
3410.6	-2.02399
3410.67	-2.00606
3410.73	-2.12143
3410.8	-2.05411
3410.87	-2.04941
3410.93	-2.0074
3411	-2.0532
3411.07	-2.00911
3411.13	-2.03704
3411.2	-2.01622
3411.27	-2.03252
3411.33	-2.06305
3411.4	-1.99134
3411.47	-1.98555
3411.53	-1.90427
3411.6	-1.91775
3411.67	-1.95807
3411.73	-1.88991
3411.8	-1.90528
3411.87	-1.79296
3411.93	-1.69416
3412	-1.53821
3412.07	-1.50526
3412.13	-1.47937
3412.2	-1.46296
3412.27	-1.38548
3412.33	-1.29977
3412.4	-1.23656
3412.47	-1.23875
3412.53	-1.14554
3412.6	-1.18772
3412.67	-1.17268
3412.73	-1.12174
3412.8	-1.04343
3412.87	-0.911756
3412.93	-1.04764
3413	-1.10262
3413.07	-1.1336
3413.13	-1.16284
3413.2	-1.13568
3413.27	-1.17976
3413.33	-1.15931
3413.4	-1.30086
3413.47	-1.32373
3413.53	-1.33645
3413.6	-1.36912
3413.67	-1.41049
3413.73	-1.45317
3413.8	-1.46945
3413.87	-1.4997
3413.93	-1.55209
3414	-1.58675
3414.07	-1.70455
3414.13	-1.67346
3414.2	-1.80379
3414.27	-1.77564
3414.33	-1.77999
3414.4	-1.86455
3414.47	-1.90661
3414.53	-1.94923
3414.6	-1.90439
3414.67	-2.02062
3414.73	-2.08112
3414.8	-2.07298
3414.87	-2.06463
3414.93	-2.17122
3415	-2.15546
3415.07	-2.21497
3415.13	-2.29086
3415.2	-2.33497
3415.27	-2.27008
3415.33	-2.41182
3415.4	-2.45604
3415.47	-2.44033
3415.53	-2.54586
3415.6	-2.51532
3415.67	-2.5823
3415.73	-2.6032
3415.8	-2.63822
3415.87	-2.69312
3415.93	-2.71173
3416	-2.82672
3416.07	-2.86414
3416.13	-2.92868
3416.2	-2.91743
3416.27	-2.84687
3416.33	-2.99518
3416.4	-3.05784
3416.47	-3.0889
3416.53	-3.0708
3416.6	-3.08591
3416.67	-3.07656
3416.73	-3.121
3416.8	-3.08025
3416.87	-3.10526
3416.93	-3.01724
3417	-3.12858
3417.07	-3.02391
3417.13	-2.96843
3417.2	-2.95324
3417.27	-2.88316
3417.33	-2.86426
3417.4	-2.81813
3417.47	-2.78801
3417.53	-2.65427
3417.6	-2.56714
3417.67	-2.59014
3417.73	-2.57379
3417.8	-2.40456
3417.87	-2.42445
3417.93	-2.42881
3418	-2.31898
3418.07	-2.30799
3418.13	-2.30567
3418.2	-2.29459
3418.27	-2.17591
3418.33	-2.19689
3418.4	-2.24028
3418.47	-2.27195
3418.53	-2.12167
3418.6	-2.28929
3418.67	-2.19173
3418.73	-2.17313
3418.8	-2.23289
3418.87	-2.09026
3418.93	-2.21902
3419	-2.16174
3419.07	-2.12236
3419.13	-2.11279
3419.2	-2.15925
3419.27	-2.15264
3419.33	-2.1499
3419.4	-2.16293
3419.47	-2.15808
3419.53	-2.16613
3419.6	-2.15405
3419.67	-2.12829
3419.73	-2.13182
3419.8	-2.1928
3419.87	-2.17038
3419.93	-2.12305
3420	-2.17213
3420.07	-2.1261
3420.13	-2.12775
3420.2	-2.13778
3420.27	-2.08317
3420.33	-2.19587
3420.4	-2.13693
3420.47	-2.09014
3420.53	-2.05732
3420.6	-2.12742
3420.67	-2.12685
3420.73	-2.05701
3420.8	-2.09659
3420.87	-2.0105
3420.93	-2.13687
3421	-2.11321
3421.07	-2.15868
3421.13	-2.14956
3421.2	-2.03198
3421.27	-2.12512
3421.33	-2.10707
3421.4	-2.12115
3421.47	-2.11658
3421.53	-2.12588
3421.6	-2.10177
3421.67	-2.11828
3421.73	-2.1102
3421.8	-2.14538
3421.87	-2.16653
3421.93	-2.1748
3422	-2.09057
3422.07	-2.16932
3422.13	-2.10923
3422.2	-2.11256
3422.27	-2.16952
3422.33	-2.0745
3422.4	-2.15662
3422.47	-2.11625
3422.53	-2.05082
3422.6	-2.13152
3422.67	-2.11014
3422.73	-2.14245
3422.8	-2.22211
3422.87	-2.12372
3422.93	-2.12013
3423	-2.15607
3423.07	-2.13858
3423.13	-2.13891
3423.2	-2.19764
3423.27	-2.22319
3423.33	-2.19668
3423.4	-2.16895
3423.47	-2.14272
3423.53	-2.18881
3423.6	-2.12453
3423.67	-2.1345
3423.73	-2.13644
3423.8	-2.08395
3423.87	-2.19442
3423.93	-2.12611
3424	-2.10306
3424.07	-2.09732
3424.13	-2.11829
3424.2	-2.12341
3424.27	-2.05054
3424.33	-2.19845
3424.4	-2.08332
3424.47	-2.15042
3424.53	-2.1106
3424.6	-2.07094
3424.67	-2.04107
3424.73	-2.15368
3424.8	-2.14333
3424.87	-2.02687
3424.93	-1.97237
3425	-2.10562
3425.07	-2.15058
3425.13	-2.07529
3425.2	-2.03528
3425.27	-2.08469
3425.33	-2.05696
3425.4	-2.0627
3425.47	-2.04101
3425.53	-2.10275
3425.6	-1.99702
3425.67	-2.06953
3425.73	-2.10521
3425.8	-2.04261
3425.87	-2.04516
3425.93	-1.98495
3426	-2.10888
3426.07	-2.11068
3426.13	-2.00673
3426.2	-2.0873
3426.27	-1.94918
3426.33	-1.96581
3426.4	-1.9899
3426.47	-1.93715
3426.53	-1.99405
3426.6	-1.91461
3426.67	-1.88628
3426.73	-1.74843
3426.8	-1.72226
3426.87	-1.71878
3426.93	-1.57039
3427	-1.53638
3427.07	-1.47195
3427.13	-1.46787
3427.2	-1.41406
3427.27	-1.36724
3427.33	-1.27163
3427.4	-1.14251
3427.47	-1.1924
3427.53	-1.14229
3427.6	-1.20505
3427.67	-1.12156
3427.73	-1.09618
3427.8	-1.03867
3427.87	-1.08542
3427.93	-1.01858
3428	-1.05492
3428.07	-1.12742
3428.13	-1.16535
3428.2	-1.15526
3428.27	-1.14676
3428.33	-1.29308
3428.4	-1.33457
3428.47	-1.34304
3428.53	-1.41529
3428.6	-1.40686
3428.67	-1.41172
3428.73	-1.4892
3428.8	-1.49923
3428.87	-1.56938
3428.93	-1.70019
3429	-1.64979
3429.07	-1.62294
3429.13	-1.71622
3429.2	-1.78138
3429.27	-1.80558
3429.33	-1.81253
3429.4	-1.95791
3429.47	-1.84409
3429.53	-1.94857
3429.6	-1.98218
3429.67	-2.09972
3429.73	-2.09984
3429.8	-2.1106
3429.87	-2.12715
3429.93	-2.16603
3430	-2.1501
3430.07	-2.35694
3430.13	-2.27819
3430.2	-2.31772
3430.27	-2.36788
3430.33	-2.47125
3430.4	-2.54936
3430.47	-2.57531
3430.53	-2.54424
3430.6	-2.67194
3430.67	-2.6033
3430.73	-2.61551
3430.8	-2.72469
3430.87	-2.77519
3430.93	-2.75188
3431	-2.78838
3431.07	-2.87148
3431.13	-2.93026
3431.2	-2.9596
3431.27	-2.97766
3431.33	-3.05927
3431.4	-3.07613
3431.47	-2.95136
3431.53	-3.16997
3431.6	-3.13479
3431.67	-3.12676
3431.73	-3.13758
3431.8	-3.10739
3431.87	-3.10074
3431.93	-3.03416
3432	-3.07532
3432.07	-2.98843
3432.13	-2.9535
3432.2	-2.87269
3432.27	-2.8604
3432.33	-2.79462
3432.4	-2.70744
3432.47	-2.66271
3432.53	-2.73417
3432.6	-2.57999
3432.67	-2.47663
3432.73	-2.43612
3432.8	-2.45389
3432.87	-2.45037
3432.93	-2.27866
3433	-2.23639
3433.07	-2.25824
3433.13	-2.25675
3433.2	-2.25466
3433.27	-2.24845
3433.33	-2.19912
3433.4	-2.1976
3433.47	-2.25585
3433.53	-2.21897
3433.6	-2.17663
3433.67	-2.27616
3433.73	-2.18783
3433.8	-2.16281
3433.87	-2.2013
3433.93	-2.18003
3434	-2.14181
3434.07	-2.18348
3434.13	-2.22202
3434.2	-2.1613
3434.27	-2.1194
3434.33	-2.22641
3434.4	-2.18506
3434.47	-2.22768
3434.53	-2.21348
3434.6	-2.16904
3434.67	-2.1787
3434.73	-2.21573
3434.8	-2.08502
3434.87	-2.16079
3434.93	-2.19399
3435	-2.17756
3435.07	-2.1954
3435.13	-2.18379
3435.2	-2.1873
3435.27	-2.14654
3435.33	-2.14491
3435.4	-2.20932
3435.47	-2.19421
3435.53	-2.14951
3435.6	-2.14846
3435.67	-2.15856
3435.73	-2.09042
3435.8	-2.10202
3435.87	-2.09831
3435.93	-2.16908
3436	-2.11544
3436.07	-2.12231
3436.13	-2.1847
3436.2	-2.12643
3436.27	-2.102
3436.33	-2.20982
3436.4	-2.12165
3436.47	-2.09781
3436.53	-2.15053
3436.6	-2.17361
3436.67	-2.09733
3436.73	-2.08167
3436.8	-2.10349
3436.87	-2.14334
3436.93	-2.10058
3437	-2.13407
3437.07	-2.14596
3437.13	-2.14344
3437.2	-2.18669
3437.27	-2.09338
3437.33	-2.16836
3437.4	-2.13794
3437.47	-2.1083
3437.53	-2.14235
3437.6	-2.22526
3437.67	-2.22415
3437.73	-2.10089
3437.8	-2.07404
3437.87	-2.17466
3437.93	-2.23021
3438	-2.21644
3438.07	-2.26114
3438.13	-2.14684
3438.2	-2.13488
3438.27	-2.17117
3438.33	-2.20407
3438.4	-2.13025
3438.47	-2.19342
3438.53	-2.10571
3438.6	-2.16195
3438.67	-2.15057
3438.73	-2.17794
3438.8	-2.15685
3438.87	-2.13129
3438.93	-2.27866
3439	-2.17975
3439.07	-2.18803
3439.13	-2.05205
3439.2	-2.19382
3439.27	-2.18484
3439.33	-2.27994
3439.4	-2.16962
3439.47	-2.12138
3439.53	-2.14476
3439.6	-2.14201
3439.67	-2.13379
3439.73	-2.25482
3439.8	-2.16904
3439.87	-2.15499
3439.93	-2.1388
3440	-2.1347
3440.07	-2.10097
3440.13	-2.16439
3440.2	-2.07829
3440.27	-2.11069
3440.33	-2.07818
3440.4	-2.08673
3440.47	-2.01291
3440.53	-2.13905
3440.6	-2.0233
3440.67	-2.11016
3440.73	-2.06481
3440.8	-2.09793
3440.87	-2.09133
3440.93	-2.09866
3441	-2.12793
3441.07	-2.14789
3441.13	-2.0427
3441.2	-2.01268
3441.27	-2.0141
3441.33	-2.02462
3441.4	-2.05438
3441.47	-2.07835
3441.53	-1.94318
3441.6	-2.03736
3441.67	-1.96204
3441.73	-1.88155
3441.8	-1.89951
3441.87	-1.88835
3441.93	-1.86959
3442	-1.77272
3442.07	-1.81998
3442.13	-1.69203
3442.2	-1.62695
3442.27	-1.74879
3442.33	-1.71218
3442.4	-1.62996
3442.47	-1.5931
3442.53	-1.58911
3442.6	-1.60918
3442.67	-1.59823
3442.73	-1.57382
3442.8	-1.53598
3442.87	-1.58614
3442.93	-1.5421
3443	-1.66615
3443.07	-1.65935
3443.13	-1.68648
3443.2	-1.75076
3443.27	-1.75648
3443.33	-1.66352
3443.4	-1.72256
3443.47	-1.81864
3443.53	-1.78559
3443.6	-1.75533
3443.67	-1.87906
3443.73	-1.93316
3443.8	-1.81982
3443.87	-1.88667
3443.93	-1.93437
3444	-1.95318
3444.07	-1.93439
3444.13	-1.97656
3444.2	-2.00403
3444.27	-1.97821
3444.33	-1.99502
3444.4	-2.11171
3444.47	-2.07953
3444.53	-2.0255
3444.6	-2.06
3444.67	-2.12309
3444.73	-2.14849
3444.8	-2.14609
3444.87	-2.29652
3444.93	-2.1915
3445	-2.21999
3445.07	-2.17833
3445.13	-2.26103
3445.2	-2.33158
3445.27	-2.25985
3445.33	-2.35336
3445.4	-2.34025
3445.47	-2.4349
3445.53	-2.34039
3445.6	-2.35934
3445.67	-2.47666
3445.73	-2.39592
3445.8	-2.44309
3445.87	-2.54709
3445.93	-2.49952
3446	-2.50561
3446.07	-2.55329
3446.13	-2.59575
3446.2	-2.54961
3446.27	-2.56685
3446.33	-2.55579
3446.4	-2.62931
3446.47	-2.61333
3446.53	-2.49371
3446.6	-2.58424
3446.67	-2.54346
3446.73	-2.54324
3446.8	-2.57179
3446.87	-2.54159
3446.93	-2.5345
3447	-2.48285
3447.07	-2.49124
3447.13	-2.44904
3447.2	-2.37744
3447.27	-2.31585
3447.33	-2.31515
3447.4	-2.3992
3447.47	-2.28872
3447.53	-2.33016
3447.6	-2.24188
3447.67	-2.22278
3447.73	-2.17435
3447.8	-2.17594
3447.87	-2.14786
3447.93	-2.15572
3448	-2.24956
3448.07	-2.16829
3448.13	-2.13452
3448.2	-2.09539
3448.27	-2.13761
3448.33	-2.11691
3448.4	-2.179
3448.47	-2.13647
3448.53	-2.2047
3448.6	-2.17855
3448.67	-2.1502
3448.73	-2.12685
3448.8	-2.11919
3448.87	-2.16293
3448.93	-2.12182
3449	-2.14171
3449.07	-2.11016
3449.13	-2.16512
3449.2	-2.13145
3449.27	-2.16184
3449.33	-2.1776
3449.4	-2.19655
3449.47	-2.22811
3449.53	-2.21482
3449.6	-2.18458
3449.67	-2.12075
3449.73	-2.16727
3449.8	-2.17108
3449.87	-2.19859
3449.93	-2.17772
3450	-2.20393
3450.07	-2.11061
3450.13	-2.17999
3450.2	-2.17109
3450.27	-2.12656
3450.33	-2.09053
3450.4	-2.09362
3450.47	-2.20837
3450.53	-2.18316
3450.6	-2.22541
3450.67	-2.26998
3450.73	-2.18924
3450.8	-2.1524
3450.87	-2.14291
3450.93	-2.09522
3451	-2.20745
3451.07	-2.14334
3451.13	-2.22642
3451.2	-2.14504
3451.27	-2.10758
3451.33	-2.11346
3451.4	-2.18504
3451.47	-2.13075
3451.53	-2.16682
3451.6	-2.08924
3451.67	-2.17708
3451.73	-2.1427
3451.8	-2.29333
3451.87	-2.15973
3451.93	-2.13007
3452	-2.19138
3452.07	-2.10633
3452.13	-2.17496
3452.2	-2.14921
3452.27	-2.12911
3452.33	-2.15403
3452.4	-2.08416
3452.47	-2.13835
3452.53	-2.14434
3452.6	-2.08467
3452.67	-2.12245
3452.73	-2.17196
3452.8	-2.1468
3452.87	-2.07845
3452.93	-2.19874
3453	-2.13821
3453.07	-2.14923
3453.13	-2.08014
3453.2	-2.22529
3453.27	-2.15722
3453.33	-2.1391
3453.4	-2.08331
3453.47	-2.14673
3453.53	-2.12105
3453.6	-2.1372
3453.67	-2.15028
3453.73	-2.06611
3453.8	-2.10265
3453.87	-2.09871
3453.93	-2.1779
3454	-2.14598
3454.07	-2.11318
3454.13	-2.21715
3454.2	-2.11265
3454.27	-2.13715
3454.33	-2.15082
3454.4	-2.16095
3454.47	-2.13631
3454.53	-2.13352
3454.6	-2.11743
3454.67	-2.10736
3454.73	-2.07056
3454.8	-2.11728
3454.87	-2.1863
3454.93	-2.09536
3455	-2.12681
3455.07	-2.21596
3455.13	-2.09267
3455.2	-2.08566
3455.27	-2.09513
3455.33	-2.09226
3455.4	-2.08412
3455.47	-2.0801
3455.53	-2.21314
3455.6	-2.12861
3455.67	-2.19597
3455.73	-2.2014
3455.8	-2.162
3455.87	-2.16839
3455.93	-2.0954
3456	-2.11673
3456.07	-2.15697
3456.13	-2.15282
3456.2	-2.16084
3456.27	-2.12652
3456.33	-2.11317
3456.4	-2.09075
3456.47	-2.16372
3456.53	-2.03942
3456.6	-2.08891
3456.67	-2.12943
3456.73	-2.10754
3456.8	-2.16672
3456.87	-2.17832
3456.93	-2.05325
3457	-2.09981
3457.07	-2.14031
3457.13	-2.0717
3457.2	-2.12508
3457.27	-2.12249
3457.33	-2.16655
3457.4	-2.15758
3457.47	-2.1704
3457.53	-2.13272
3457.6	-2.13331
3457.67	-2.11609
3457.73	-2.04798
3457.8	-2.16878
3457.87	-2.03018
3457.93	-2.10351
3458	-2.10732
3458.07	-2.17379
3458.13	-2.08955
3458.2	-2.12273
3458.27	-2.14202
3458.33	-2.14784
3458.4	-2.05688
3458.47	-2.13494
3458.53	-2.07075
3458.6	-2.11098
3458.67	-2.1817
3458.73	-2.1459
3458.8	-2.10663
3458.87	-2.07267
3458.93	-2.11269
3459	-2.15318
3459.07	-2.09129
3459.13	-2.09679
3459.2	-2.09527
3459.27	-2.13328
3459.33	-2.11754
3459.4	-2.10606
3459.47	-2.07821
3459.53	-2.12885
3459.6	-2.09967
3459.67	-2.08985
3459.73	-2.15764
3459.8	-2.10786
3459.87	-2.17916
3459.93	-2.11678
3460	-2.23318
3460.07	-2.1866
3460.13	-2.08043
3460.2	-2.14012
3460.27	-2.17662
3460.33	-2.12188
3460.4	-2.09374
3460.47	-2.13683
3460.53	-2.10992
3460.6	-2.0873
3460.67	-2.13684
3460.73	-2.13062
3460.8	-2.16051
3460.87	-2.10614
3460.93	-2.06736
3461	-2.12933
3461.07	-2.04965
3461.13	-2.12352
3461.2	-2.16907
3461.27	-2.12576
3461.33	-2.09989
3461.4	-2.11022
3461.47	-2.1506
3461.53	-2.13566
3461.6	-2.14344
3461.67	-2.08211
3461.73	-2.10392
3461.8	-2.13494
3461.87	-2.1642
3461.93	-2.16155
3462	-2.04665
3462.07	-2.14814
3462.13	-2.19767
3462.2	-2.16412
3462.27	-2.09205
3462.33	-2.12864
3462.4	-2.11728
3462.47	-2.14462
3462.53	-2.1982
3462.6	-2.09261
3462.67	-2.07554
3462.73	-2.15933
3462.8	-2.11779
3462.87	-2.14422
3462.93	-2.12228
3463	-2.14601
3463.07	-2.16152
3463.13	-2.11889
3463.2	-2.17529
3463.27	-2.12843
3463.33	-2.17675
3463.4	-2.12357
3463.47	-2.07592
3463.53	-2.09761
3463.6	-2.17674
3463.67	-2.20134
3463.73	-2.12489
3463.8	-2.16022
3463.87	-2.17356
3463.93	-2.10573
3464	-2.16248
3464.07	-2.16301
3464.13	-2.1982
3464.2	-2.18851
3464.27	-2.13502
3464.33	-2.15937
3464.4	-2.17467
3464.47	-2.10768
3464.53	-2.15206
3464.6	-2.18094
3464.67	-2.15451
3464.73	-2.14898
3464.8	-2.15852
3464.87	-2.13405
3464.93	-2.07969
3465	-2.09645
3465.07	-2.09499
3465.13	-2.20993
3465.2	-2.16962
3465.27	-2.14478
3465.33	-2.16862
3465.4	-2.1005
3465.47	-2.16251
3465.53	-2.09265
3465.6	-2.09847
3465.67	-2.19353
3465.73	-2.09296
3465.8	-2.13541
3465.87	-2.15852
3465.93	-2.11559
3466	-2.04859
3466.07	-2.11734
3466.13	-2.1627
3466.2	-2.1688
3466.27	-2.11571
3466.33	-2.156
3466.4	-2.14235
3466.47	-2.20829
3466.53	-2.16549
3466.6	-2.07767
3466.67	-2.11778
3466.73	-2.17838
3466.8	-2.14457
3466.87	-2.09619
3466.93	-2.14004
3467	-2.06651
3467.07	-2.09926
3467.13	-2.11902
3467.2	-2.11333
3467.27	-2.07483
3467.33	-2.09238
3467.4	-2.11341
3467.47	-2.11871
3467.53	-2.16302
3467.6	-2.14489
3467.67	-2.1489
3467.73	-2.08448
3467.8	-2.22112
3467.87	-2.11124
3467.93	-2.21362
3468	-2.15391
3468.07	-2.15097
3468.13	-2.16386
3468.2	-2.16863
3468.27	-2.13747
3468.33	-2.20085
3468.4	-2.23897
3468.47	-2.15719
3468.53	-2.06251
3468.6	-2.23083
3468.67	-2.09113
3468.73	-2.17247
3468.8	-2.10224
3468.87	-2.07421
3468.93	-2.19303
3469	-2.1562
3469.07	-2.03851
3469.13	-2.154
3469.2	-2.16263
3469.27	-2.08671
3469.33	-2.05267
3469.4	-2.09705
3469.47	-2.11434
3469.53	-2.13485
3469.6	-2.05526
3469.67	-2.14791
3469.73	-2.11313
3469.8	-2.1697
3469.87	-2.18923
3469.93	-2.08821
3470	-2.15556
3470.07	-2.09963
3470.13	-2.18598
3470.2	-2.20907
3470.27	-2.16158
3470.33	-2.24051
3470.4	-2.06961
3470.47	-2.16468
3470.53	-2.16329
3470.6	-2.13697
3470.67	-2.09539
3470.73	-2.11564
3470.8	-2.15197
3470.87	-2.21704
3470.93	-2.09254
3471	-2.1784
3471.07	-2.26059
3471.13	-2.09678
3471.2	-2.17564
3471.27	-2.05945
3471.33	-2.15277
3471.4	-2.11322
3471.47	-2.03666
3471.53	-2.10484
3471.6	-2.19048
3471.67	-2.11959
3471.73	-2.14232
3471.8	-2.14901
3471.87	-2.14297
3471.93	-2.1604
3472	-2.11586
3472.07	-2.11831
3472.13	-2.16338
3472.2	-2.00656
3472.27	-2.09652
3472.33	-2.10044
3472.4	-2.1639
3472.47	-2.16685
3472.53	-2.13097
3472.6	-2.11146
3472.67	-2.18382
3472.73	-2.14711
3472.8	-2.13257
3472.87	-2.12969
3472.93	-2.27945
3473	-2.16121
3473.07	-2.14443
3473.13	-2.09227
3473.2	-2.1328
3473.27	-2.0849
3473.33	-2.1692
3473.4	-2.16708
3473.47	-2.19145
3473.53	-2.16987
3473.6	-2.17401
3473.67	-2.11585
3473.73	-2.10966
3473.8	-2.19032
3473.87	-2.1541
3473.93	-2.17884
3474	-2.13389
3474.07	-2.13819
3474.13	-2.13408
3474.2	-2.17479
3474.27	-2.05411
3474.33	-2.10589
3474.4	-2.13333
3474.47	-2.14583
3474.53	-2.20621
3474.6	-2.16422
3474.67	-2.13893
3474.73	-2.16533
3474.8	-2.12894
3474.87	-2.1579
3474.93	-2.14863
3475	-2.14106
3475.07	-2.18034
3475.13	-2.11775
3475.2	-2.26218
3475.27	-2.11078
3475.33	-2.12058
3475.4	-2.12429
3475.47	-2.14172
3475.53	-2.15592
3475.6	-2.16823
3475.67	-2.13471
3475.73	-2.18647
3475.8	-2.19683
3475.87	-2.18185
3475.93	-2.12476
3476	-2.14282
3476.07	-2.12478
3476.13	-2.09761
3476.2	-2.12267
3476.27	-2.10975
3476.33	-2.08022
3476.4	-2.15466
3476.47	-2.167
3476.53	-2.06879
3476.6	-2.11987
3476.67	-2.09423
3476.73	-2.09851
3476.8	-2.16471
3476.87	-2.15358
3476.93	-2.09549
3477	-2.1491
3477.07	-2.17373
3477.13	-2.26858
3477.2	-2.16696
3477.27	-2.10618
3477.33	-2.15475
3477.4	-2.15693
3477.47	-2.13917
3477.53	-2.09036
3477.6	-2.1862
3477.67	-2.11837
3477.73	-2.21079
3477.8	-2.20579
3477.87	-2.15308
3477.93	-2.0977
3478	-2.06839
3478.07	-2.16445
3478.13	-2.13828
3478.2	-2.16818
3478.27	-2.19516
3478.33	-2.1386
3478.4	-2.17027
3478.47	-2.15795
3478.53	-2.19655
3478.6	-2.18718
3478.67	-2.1757
3478.73	-2.16824
3478.8	-2.17358
3478.87	-2.19621
3478.93	-2.15096
3479	-2.16818
3479.07	-2.23467
3479.13	-2.18374
3479.2	-2.19024
3479.27	-2.16652
3479.33	-2.09156
3479.4	-2.16377
3479.47	-2.10164
3479.53	-2.07152
3479.6	-2.11823
3479.67	-2.16523
3479.73	-2.14778
3479.8	-2.17337
3479.87	-2.12589
3479.93	-2.21393

[truncated: 31 more sheets: LD-Figure. 2d, cck8-Figure. 2f, Antibacterial-Figure. 3b, ROS-Figure. 3f, ALP-Figure. 4b, ARS-Figure. 4c, Dex-Figure. 4d, Antibacterial-Figure. 5b, ESR-1O2-TG-Supplementary Figure, ESR-H2O2-TiO2-Supplementary Fig, ESR-H2O2-TG-Supplementary Figur, ESR-1O2-TiO2-Supplementary Figu, H2O2-Supplementary Fig.2, Cell area-Supplementary Fig.3a, Cell adhesion-Supplementary Fig, LD-Spplementary Fig. 4b, d1-cck8-Supplementary Fig. 5, d3-cck8-Supplementary Fig. 5, d5-cck8-Supplementary Fig. 5, Supplementary Fig. 6b …]
